# Supplementary material for: Evolution of Three-Finger Toxin Genes in Neotropical Colubrine Snakes (Colubridae)
Source: Toxins (Basel). 2023 Aug 25;15(9):523. doi: 10.3390/toxins15090523 (PMC10534312; doi:10.3390/toxins15090523)
Supplement: Supplementary file 1 [file toxins-15-00523-s001.zip]

Archive with 13 entries (13 files):
- Figure S1.pdf
- Table S10_Spsu0562ToxinTotals.csv
- Table S11_selectionTestSummary.xlsx
- Table S12_genbankAccessionNumbers.csv
- Table S1_ChmuATranscriptAnnotation.csv
- Table S2_ChmuBTranscriptAnnotation.csv
- Table S3_Oxae3102TranscriptAnnotation.csv
- Table S4_Rhbo3018TranscriptAnnotation.csv
- Table S5_Spsu0562TranscriptAnnotation.csv
- Table S6_ChmuAToxinTotals.csv
- Table S7_ChmuBToxinTotals.csv
- Table S8_Oxae3102ToxinTotals.csv
- Table S9_Rhbo3018ToxinTotals.csv
