# Supplementary material for: Evolution of Three-Finger Toxin Genes in Neotropical Colubrine Snakes (Colubridae)
Source: Toxins (Basel). 2023 Aug 25;15(9):523. doi: 10.3390/toxins15090523 (PMC10534312; doi:10.3390/toxins15090523)
Supplement: Supplementary file 1 [file toxins-15-00523-s001.zip › Table S10_Spsu0562ToxinTotals.csv]

geneFamily	total_TPM	percent_TPM
CRISP	5288.29	0.710950751
KUNITZ	9.48	0.001274479
Other	803.62	0.108037616
PLA2	1280.96	0.172210577
PLB	111.42	0.014979158
SVMP	264.7	0.03558592
SVSP	26.16	0.003516916
ThreeFTXs	735857.29	98.92768613
Waprin	191.6	0.025758452
