# Supplementary material for: Evolution of Three-Finger Toxin Genes in Neotropical Colubrine Snakes (Colubridae)
Source: Toxins (Basel). 2023 Aug 25;15(9):523. doi: 10.3390/toxins15090523 (PMC10534312; doi:10.3390/toxins15090523)
Supplement: Supplementary file 1 [file toxins-15-00523-s001.zip › Table S11_selectionTestSummary.xlsx]

## Sheet: Table S11_selectionTestSummary
																				Nterm Start																			Nterm End
siteName	1	2	3	4	5	6	7	8	9	10	11	12	13	14	15	16	17	18	19	20	21	22	23	24	25	26	27	28	29	30	31	32	33	34	35	36	37	38	39	40	41	42	43	44	45	46	47	48	49
M2																															+	+							+
MEME												+				+		+		+					+			+						+			+		+									+
FUBAR						-						+						+	-	-								+									+		+									+	+
	+	Positive
	-	Negative
[truncated: 84 more columns]
