# Supplementary material for: Evolution of Three-Finger Toxin Genes in Neotropical Colubrine Snakes (Colubridae)
Source: Toxins (Basel). 2023 Aug 25;15(9):523. doi: 10.3390/toxins15090523 (PMC10534312; doi:10.3390/toxins15090523)
Supplement: Supplementary file 1 [file toxins-15-00523-s001.zip › Table S12_genbankAccessionNumbers.csv]

Table S1. Accession numbers for three finger toxin sequences gathered form GenBank.
Taxa	GenBank Accession No.
Thrasops jacksoni	EU029684.1
Thrasops jacksoni	EU029685.1
Ahaetulla prasina	KU666926.1
Thrasops jacksoni	EU029682.1
Dispholidus typus	EU029683.1
Spilotes sulphureus	MH233095.1
Spilotes sulphureus	MH233110.1
Spilotes sulphureus	MH233117.1
Boiga irregularis	KU666932.1
Boiga irregularis	KU666930.1
Boiga irregularis	KU666931.1
Boiga irregularis	KU666929.1
Trimorphodon lambda	KU666935.1
Trimorphodon lambda	KU666936.1
Trimorphodon biscutatus	EU029677.1
Oxybelis fulgidus	KU666924.1
Oxybelis fulgidus Fulgimotoxin	C0HJD3.1
Trimorphodon lambda	KU666937.1
Spilotes sulphureus	MH233111.1
Spilotes sulphureus Sulditoxin A	MH233113.1
Spilotes sulphureus	MH233113.1
Spilotes sulphureus	MH233093.1
Spilotes sulphureus	MH233116.1
Spilotes sulphureus Sulditoxin B	MH233100.1
Spilotes sulphureus	MH233100.1
Spilotes sulphureus	MH233109.1
Spilotes sulphureus	MH233112.1
Spilotes sulphureus Sulmotoxin-1	MH233112.1
Spilotes sulphureus	MH233094.1
Spilotes sulphureus	MH233115.1
Spilotes sulphureus	MH233114.1
Telescopus dhara	EU029686.1
Boiga dendrophila Denmotoxin	DQ366293.1
Boiga irregularis Irditoxin B	DQ304539.1
Boiga cynodon	KU666927.1
Boiga nigriceps	KU666934.1
Boiga irregularis Irditoxin A	DQ304538.1
Protobothrops mucrosquamatus	XM_015823122.1
Micrurus mipartitus	KY635904.1
Micrurus mipartitus	KY635903.1
Micrurus mipartitus	KY635902.1
Micrurus mipartitus	KY635901.1
Micrurus mipartitus	KY635900.1
Naja sputatrix	AF098924.1
Naja sputatrix	AF026892.1
Naja sputatrix	AF026891.1
Ophiophagus hannah	DQ273583.1
Bungarus candidus	AY057879.1
Bungarus falviceps	GU190800.1
Naja atra	AJ223154.1
Hopocephalus stephensii	DQ917504.1
Pseudechis rossignolii	AB778565.1
Micrurus corallinus	AJ344067.1
Bungarus candidus	AY142323.1
Bungarus multicinctus	X51414.1
Bungarus falviceps	GU190797.1
Bungarus falviceps	GU190799.1
Bungarus falviceps	GU190796.1
Bungarus falviceps	GU190798.1
