# Supplementary material for: Evolution of Three-Finger Toxin Genes in Neotropical Colubrine Snakes (Colubridae)
Source: Toxins (Basel). 2023 Aug 25;15(9):523. doi: 10.3390/toxins15090523 (PMC10534312; doi:10.3390/toxins15090523)
Supplement: Supplementary file 1 [file toxins-15-00523-s001.zip › Table S1_ChmuATranscriptAnnotation.csv]

taxonID	seqID	log2FPKM+1	accessionNumber	blastHit	blastSpecies	gene	geneFamily	eValue	TPM	FPKM	transcript_rank
Chmu3332La	TRINITY_DN36_c0_g1::TRINITY_DN36_c0_g1_i11::g.1483::m.1483	19.12853408	gi|1446201980|gb|MH233113.1|	Spilotes sulphureus three finger toxin subunit A mRNA partial cds	Spilotes sulphureus	Spilotes sulphureus three-finger toxin subunit A mRNA, partial cds	ThreeFTXs	7.32E-95	151946.04	573141.39	1
Chmu3332La	TRINITY_DN17621_c1_g1::TRINITY_DN17621_c1_g1_i1::g.24148::m.24148	19.06018999	gi|1446201978|gb|MH233112.1|	Spilotes sulphureus three finger toxin 2 mRNA partial cds	Spilotes sulphureus	Spilotes sulphureus three-finger toxin 2 mRNA, partial cds	ThreeFTXs	2.87E-74	144915.79	546623.27	2
Chmu3332La	TRINITY_DN17370_c0_g1::TRINITY_DN17370_c0_g1_i7::g.14775::m.14775	18.9277118	gi|752782981|gb|GBSH01000043.1|	TSA Boiga irregularis Birre 3FTx 7b transcribed RNA sequence	Boiga irregularis	3FTx-7b transcribed RNA sequence	ThreeFTXs	1.58E-26	132201.3	498664.13	3
Chmu3332La	TRINITY_DN36_c0_g1::TRINITY_DN36_c0_g1_i10::g.1480::m.1480	17.94221563	gi|1446201989|gb|MH233116.1|	Spilotes sulphureus three finger toxin 8 mRNA partial cds	Spilotes sulphureus	Spilotes sulphureus three-finger toxin 8 mRNA, partial cds	ThreeFTXs	1.04E-58	66768.4	251850.82	4
Chmu3332La	TRINITY_DN33_c0_g2::TRINITY_DN33_c0_g2_i7::g.1819::m.1819	17.76953699	gi|752783033|gb|GBSH01000020.1|	TSA Boiga irregularis Birre 3FTx 2e transcribed RNA sequence	Boiga irregularis	3FTx-2e transcribed RNA sequence	ThreeFTXs	2.91E-59	59236.49	223440.4	5
Chmu3332La	TRINITY_DN385_c2_g1::TRINITY_DN385_c2_g1_i5::g.38206::m.38206	16.75770317	gi|1446201966|gb|MH233106.1|	Spilotes sulphureus cysteine rich secretory protein mRNA partial cds	Spilotes sulphureus	Spilotes sulphureus cysteine-rich secretory protein mRNA, partial cds	CRISP	0	29376.16	110807.05	6
Chmu3332La	TRINITY_DN17370_c0_g1::TRINITY_DN17370_c0_g1_i9::g.14776::m.14776	15.9240196	gi|752783012|gb|GBSH01000030.1|	TSA Boiga irregularis Birre 3FTx 3h transcribed RNA sequence	Boiga irregularis	3FTx-3h transcribed RNA sequence	ThreeFTXs	3.98E-38	16482.69	62172.82	7
Chmu3332La	TRINITY_DN2037_c0_g1::TRINITY_DN2037_c0_g1_i5::g.3254::m.3254	13.47662218	gi|752782903|gb|GBSH01000078.1|	TSA Boiga irregularis Birre CTL 9a transcribed RNA sequence	Boiga irregularis	CTL-9a transcribed RNA sequence	Other	0	3021.74	11398.02	8
Chmu3332La	TRINITY_DN254_c0_g1::TRINITY_DN254_c0_g1_i17::g.11357::m.11357	13.37347557	gi|1446201993|gb|MH233118.1|	Spilotes sulphureus metalloproteinase mRNA partial cds	Spilotes sulphureus	Spilotes sulphureus metalloproteinase mRNA, partial cds	SVMP	0	2813.22	10611.49	9
Chmu3332La	TRINITY_DN769_c0_g1::TRINITY_DN769_c0_g1_i9::g.39986::m.39986	12.52846632	gi|752778944|gb|GBSH01001987.1|	TSA Boiga irregularis Birre PLA2Inh 2 transcribed RNA sequence	Boiga irregularis	PLA2Inh-2 transcribed RNA sequence	PLA2	0	1566.02	5907.05	10
Chmu3332La	TRINITY_DN246_c0_g3::TRINITY_DN246_c0_g3_i1::g.11314::m.11314	11.90493186	gi|752782920|gb|GBSH01000071.1|	TSA Boiga irregularis Birre CTL 3 transcribed RNA sequence	Boiga irregularis	CTL-3 transcribed RNA sequence	Other	1.74E-162	1016.38	3833.79	11
Chmu3332La	TRINITY_DN2037_c0_g1::TRINITY_DN2037_c0_g1_i8::g.3250::m.3250	11.46333534	gi|752782911|gb|GBSH01000075.1|	TSA Boiga irregularis Birre CTL 7 transcribed RNA sequence	Boiga irregularis	CTL-7 transcribed RNA sequence	Other	0	748.31	2822.63	12
Chmu3332La	TRINITY_DN254_c0_g1::TRINITY_DN254_c0_g1_i13::g.11363::m.11363	11.41111372	gi|1446201993|gb|MH233118.1|	Spilotes sulphureus metalloproteinase mRNA partial cds	Spilotes sulphureus	Spilotes sulphureus metalloproteinase mRNA, partial cds	SVMP	0	721.7	2722.25	13
Chmu3332La	TRINITY_DN1288_c0_g3::TRINITY_DN1288_c0_g3_i2::g.30707::m.30707	10.47713087	gi|752782838|gb|GBSH01000108.1|	TSA Boiga irregularis Birre Waprin 2 transcribed RNA sequence	Boiga irregularis	Waprin-2 transcribed RNA sequence	Waprin	1.42E-152	377.62	1424.38	14
Chmu3332La	TRINITY_DN13_c0_g3::TRINITY_DN13_c0_g3_i1::g.1084::m.1084	9.598313093	gi|752782923|gb|GBSH01000070.1|	TSA Boiga irregularis Birre CTL 2 transcribed RNA sequence	Boiga irregularis	CTL-2 transcribed RNA sequence	Other	0	205.23	774.14	15
Chmu3332La	TRINITY_DN2441_c0_g1::TRINITY_DN2441_c0_g1_i1::g.33444::m.33444	9.520540111	gi|752778940|gb|GBSH01001989.1|	TSA Boiga irregularis Birre PLA2Inh gB 1 transcribed RNA sequence	Boiga irregularis	PLA2Inh-gB-1 transcribed RNA sequence	PLA2	0	194.45	733.46	16
Chmu3332La	TRINITY_DN2037_c0_g1::TRINITY_DN2037_c0_g1_i3::g.3253::m.3253	8.482162582	gi|752782911|gb|GBSH01000075.1|	TSA Boiga irregularis Birre CTL 7 transcribed RNA sequence	Boiga irregularis	CTL-7 transcribed RNA sequence	Other	4.41E-124	94.54	356.59	17
Chmu3332La	TRINITY_DN46520_c0_g1::TRINITY_DN46520_c0_g1_i1::g.34218::m.34218	7.800576389	gi|752782917|gb|GBSH01000072.1|	TSA Boiga irregularis Birre CTL 4 transcribed RNA sequence	Boiga irregularis	CTL-4 transcribed RNA sequence	Other	0	58.84	221.95	18
Chmu3332La	TRINITY_DN33_c0_g2::TRINITY_DN33_c0_g2_i6::g.1821::m.1821	7.763411574	gi|752783033|gb|GBSH01000020.1|	TSA Boiga irregularis Birre 3FTx 2e transcribed RNA sequence	Boiga irregularis	3FTx-2e transcribed RNA sequence	ThreeFTXs	1.42E-47	57.34	216.28	19
Chmu3332La	TRINITY_DN764_c0_g1::TRINITY_DN764_c0_g1_i1::g.39845::m.39845	7.75281548	gi|1446201935|gb|MH233091.1|	Spilotes sulphureus phospholipase B mRNA partial cds	Spilotes sulphureus	Spilotes sulphureus phospholipase B mRNA, partial cds	PLB	0	56.92	214.69	20
Chmu3332La	TRINITY_DN398_c0_g1::TRINITY_DN398_c0_g1_i2::g.38128::m.38128	7.384567923	ETE62690.1_1	Opha Matrix metalloproteinase 9	Ophiophagus hannah	Matrix metalloproteinase-9	SVMP	0	44.04	166.1	21
Chmu3332La	TRINITY_DN60_c4_g1::TRINITY_DN60_c4_g1_i4::g.1786::m.1786	7.320574934	gi|1446201966|gb|MH233106.1|	Spilotes sulphureus cysteine rich secretory protein mRNA partial cds	Spilotes sulphureus	Spilotes sulphureus cysteine-rich secretory protein mRNA, partial cds	CRISP	2.76E-70	42.11	158.85	22
Chmu3332La	TRINITY_DN687_c0_g1::TRINITY_DN687_c0_g1_i1::g.13047::m.13047	6.561478892	gi|537457595|gb|GAEP01001470.1|	TSA Micrurus fulvius SerArgRichSplicingFac 4 mRNA sequence	Micrurus fulvius	SerArgRichSplicingFac-4 mRNA sequence	Other	0	24.77	93.45	23
Chmu3332La	TRINITY_DN379_c0_g1::TRINITY_DN379_c0_g1_i1::g.37528::m.37528	6.38145643	gi|537458565|gb|GAEP01001313.1|	TSA Micrurus fulvius Mfulv RINGFinger 10 mRNA sequence	Micrurus fulvius	RINGFinger-10 mRNA sequence	Other	0	21.84	82.37	24
Chmu3332La	TRINITY_DN3417_c0_g1::TRINITY_DN3417_c0_g1_i4::g.15837::m.15837	5.961160258	gi|752778326|gb|GBSH01002282.1|	TSA Boiga irregularis Birre RINGFinger 141 transcribed RNA sequence	Boiga irregularis	RINGFinger-141 transcribed RNA sequence	Other	0	16.25	61.3	25
Chmu3332La	TRINITY_DN7926_c0_g1::TRINITY_DN7926_c0_g1_i1::g.14096::m.14096	5.926948248	gi|752778938|gb|GBSH01001990.1|	TSA Boiga irregularis Birre PLA2Inh gB 2 transcribed RNA sequence	Boiga irregularis	PLA2Inh-gB-2 transcribed RNA sequence	PLA2	0	15.86	59.84	26
Chmu3332La	TRINITY_DN1805_c0_g1::TRINITY_DN1805_c0_g1_i1::g.36573::m.36573	5.86913112	gi|752779202|gb|GBSH01001858.1|	TSA Boiga irregularis Birre NUCr1 transcribed RNA sequence	Boiga irregularis	NUCr1 transcribed RNA sequence	Other	0	15.23	57.45	27
Chmu3332La	TRINITY_DN974_c0_g2::TRINITY_DN974_c0_g2_i1::g.31449::m.31449	5.76897825	gi|537459525|gb|GAEP01001140.1|	TSA Micrurus fulvius Mfulv PLA2XIIA mRNA sequence	Micrurus fulvius	PLA2XIIA mRNA sequence	PLA2	0	14.19	53.53	28
Chmu3332La	TRINITY_DN2216_c0_g1::TRINITY_DN2216_c0_g1_i1::g.40811::m.40811	5.7473874	gi|1446201968|gb|MH233107.1|	Spilotes sulphureus metalloproteinase inhibitor mRNA partial cds	Spilotes sulphureus	Spilotes sulphureus metalloproteinase inhibitor mRNA, partial cds	SVMP	0	13.98	52.72	29
Chmu3332La	TRINITY_DN15301_c0_g1::TRINITY_DN15301_c0_g1_i1::g.20345::m.20345	5.411426246	ETE61110.1_1	Opha Cysteine rich protein 2	Ophiophagus hannah	Cysteine-rich protein 2	CRISP	0	11.02	41.56	30
Chmu3332La	TRINITY_DN2646_c0_g1::TRINITY_DN2646_c0_g1_i9::g.25031::m.25031	5.375387027	gi|537458532|gb|GAEP01001319.1|	TSA Micrurus fulvius Mfulv RINGFinger215 mRNA sequence	Micrurus fulvius	RINGFinger215 mRNA sequence	Other	0	10.74	40.51	31
Chmu3332La	TRINITY_DN10594_c0_g1::TRINITY_DN10594_c0_g1_i4::g.35702::m.35702	5.254367281	gi|537458553|gb|GAEP01001315.1|	TSA Micrurus fulvius Mfulv RINGFinger103 mRNA sequence	Micrurus fulvius	RINGFinger103 mRNA sequence	Other	0	9.85	37.17	32
Chmu3332La	TRINITY_DN4470_c0_g2::TRINITY_DN4470_c0_g2_i3::g.42903::m.42903	5.23878686	gi|699236739|gb|GBSI01000011.1|	Htorq CTL 5 transcribed RNA sequence	Hypsiglena√Ç¬†sp	CTL-5 transcribed RNA sequence	Other	1.44E-178	9.75	36.76	33
Chmu3332La	TRINITY_DN600_c0_g1::TRINITY_DN600_c0_g1_i1::g.13105::m.13105	5.025471815	gi|752781036|gb|GBSH01000956.1|	TSA Boiga irregularis Birre ElongFattyAcid5 transcribed RNA sequence	Boiga irregularis	ElongFattyAcid5 transcribed RNA sequence	Other	0	8.37	31.57	34
Chmu3332La	TRINITY_DN3026_c0_g1::TRINITY_DN3026_c0_g1_i3::g.28470::m.28470	4.927896454	ETE73352.1_1	Opha Hyaluronidase 2	Ophiophagus hannah	Hyaluronidase-2	Other	0	7.8	29.44	35
Chmu3332La	TRINITY_DN1170_c2_g1::TRINITY_DN1170_c2_g1_i11::g.5347::m.5347	4.927422429	gi|387016503|gb|JU174845.1|	TSA Crotalus adamanteus Cadam InsulinGF1Rec mRNA sequence	Crotalus adamanteus	InsulinGF1Rec, mRNA sequence	Other	7.40E-26	7.8	29.43	36
Chmu3332La	TRINITY_DN9480_c0_g1::TRINITY_DN9480_c0_g1_i1::g.10313::m.10313	4.857483428	gi|1446201956|gb|MH233101.1|	Spilotes sulphureus Kunitz type protease inhibitor mRNA partial cds	Spilotes sulphureus	Spilotes sulphureus Kunitz-type protease inhibitor mRNA, partial cds	KUNITZ	0	7.42	27.99	37
Chmu3332La	TRINITY_DN2509_c0_g1::TRINITY_DN2509_c0_g1_i2::g.16202::m.16202	4.796493929	gi|521755177|gb|GAAZ01002067.1|	TSA Crotalus horridus Chorr RiboRecyclingFactor mRNA sequence	Crotalus horridus	RiboRecyclingFactor mRNA sequence	Other	0	7.1	26.79	38
Chmu3332La	TRINITY_DN4218_c0_g3::TRINITY_DN4218_c0_g3_i1::g.7444::m.7444	4.777682717	gi|752778942|gb|GBSH01001988.1|	TSA Boiga irregularis Birre PLA2Inh 3 transcribed RNA sequence	Boiga irregularis	PLA2Inh-3 transcribed RNA sequence	PLA2	0	7.01	26.43	39
Chmu3332La	TRINITY_DN10143_c0_g1::TRINITY_DN10143_c0_g1_i3::g.42055::m.42055	4.618825953	gi|752779200|gb|GBSH01001859.1|	TSA Boiga irregularis Birre NUCr1D transcribed RNA sequence	Boiga irregularis	NUCr1D transcribed RNA sequence	Other	0	6.25	23.57	40
Chmu3332La	TRINITY_DN1305_c0_g1::TRINITY_DN1305_c0_g1_i2::g.41452::m.41452	4.599912842	gi|752778328|gb|GBSH01002281.1|	TSA Boiga irregularis Birre RINGFinger 121 transcribed RNA sequence	Boiga irregularis	RINGFinger-121 transcribed RNA sequence	Other	0	6.16	23.25	41
Chmu3332La	TRINITY_DN1361_c0_g1::TRINITY_DN1361_c0_g1_i2::g.41105::m.41105	4.508428653	gi|537459527|gb|GAEP01001139.1|	TSA Micrurus fulvius Mfulv PLA2cyt mRNA sequence	Micrurus fulvius	PLA2cyt mRNA sequence	PLA2	0	5.77	21.76	42
Chmu3332La	TRINITY_DN2604_c2_g2::TRINITY_DN2604_c2_g2_i1::g.24745::m.24745	4.3652726	ETE68656.1_1	Opha Serine protease 53	Ophiophagus hannah	Serine protease 53	SVSP	2.99E-138	5.2	19.61	43
Chmu3332La	TRINITY_DN61310_c0_g1::TRINITY_DN61310_c0_g1_i1::g.18835::m.18835	4.304511042	gi|752779245|gb|GBSH01001837.1|	TSA Boiga irregularis Birre NUC3 transcribed RNA sequence	Boiga irregularis	NUC3 transcribed RNA sequence	Other	2.19E-135	4.97	18.76	44
Chmu3332La	TRINITY_DN13451_c0_g1::TRINITY_DN13451_c0_g1_i1::g.11996::m.11996	4.289834465	gi|752778946|gb|GBSH01001986.1|	TSA Boiga irregularis Birre PLA2Inh 1 transcribed RNA sequence	Boiga irregularis	PLA2Inh-1 transcribed RNA sequence	PLA2	0	4.92	18.56	45
Chmu3332La	TRINITY_DN913_c0_g1::TRINITY_DN913_c0_g1_i3::g.31704::m.31704	4.212569339	ETE62980.1_1	Opha putative phospholipase B like 2	Ophiophagus hannah	putative phospholipase B-like 2	PLB	0	4.65	17.54	46
Chmu3332La	TRINITY_DN2482_c0_g1::TRINITY_DN2482_c0_g1_i9::g.33167::m.33167	4.194559886	ETE63004.1_1	Opha Disintegrin and metalloproteinase domain containing protein 10	Ophiophagus hannah	Disintegrin and metalloproteinase domain-containing protein 10	SVMP	1.38E-129	4.59	17.31	47
Chmu3332La	TRINITY_DN1361_c0_g1::TRINITY_DN1361_c0_g1_i1::g.41107::m.41107	4.172327492	gi|537459527|gb|GAEP01001139.1|	TSA Micrurus fulvius Mfulv PLA2cyt mRNA sequence	Micrurus fulvius	PLA2cyt mRNA sequence	PLA2	0	4.52	17.03	48
Chmu3332La	TRINITY_DN8390_c0_g1::TRINITY_DN8390_c0_g1_i2::g.16818::m.16818	4.168321116	ETE65985.1_1	Opha Antithrombin III	Ophiophagus hannah	Antithrombin-III	SVSP	0	4.5	16.98	49
Chmu3332La	TRINITY_DN2892_c0_g1::TRINITY_DN2892_c0_g1_i6::g.18778::m.18778	4.04176865	ETE65188.1_1	Opha Matrix metalloproteinase 15	Ophiophagus hannah	Matrix metalloproteinase-15	SVMP	5.08E-147	4.1	15.47	50
Chmu3332La	TRINITY_DN21_c12_g1::TRINITY_DN21_c12_g1_i3::g.1248::m.1248	3.94204526	ETE69873.1_1	Opha Cysteine rich with EGF like domain protein 1	Ophiophagus hannah	Cysteine-rich with EGF-like domain protein 1	CRISP	0	3.81	14.37	51
Chmu3332La	TRINITY_DN6516_c0_g4::TRINITY_DN6516_c0_g4_i1::g.17409::m.17409	3.933572638	ETE57932.1_1	Opha Serine protease 23	Ophiophagus hannah	Serine protease 23	SVSP	0	3.78	14.28	52
Chmu3332La	TRINITY_DN4123_c0_g1::TRINITY_DN4123_c0_g1_i1::g.20795::m.20795	3.925999419	gi|752782913|gb|GBSH01000074.1|	TSA Boiga irregularis Birre CTL 6 transcribed RNA sequence	Boiga irregularis	CTL-6 transcribed RNA sequence	Other	0	3.77	14.2	53
Chmu3332La	TRINITY_DN2007_c0_g1::TRINITY_DN2007_c0_g1_i14::g.3595::m.3595	3.915520901	somethingtotrickblast192	Tropidodryas serra TSERRA seMMP	Tropidodryas serra	Tropidodryas serra TSERRA_seMMP	Other	0	3.74	14.09	54
Chmu3332La	TRINITY_DN5210_c0_g1::TRINITY_DN5210_c0_g1_i2::g.15163::m.15163	3.763411574	gi|537444820|gb|GAEP01002025.1|	TSA Micrurus fulvius Mfulv PLA2 23 seq mRNA sequence	Micrurus fulvius	PLA2-23.seq mRNA sequence	PLA2	3.53E-11	3.33	12.58	55
Chmu3332La	TRINITY_DN11856_c0_g1::TRINITY_DN11856_c0_g1_i1::g.13857::m.13857	3.705977902	gi|699235422|gb|GBSI01000670.1|	Htorq CytNUCIII transcribed RNA sequence	Hypsiglena√Ç¬†sp	CytNUCIII transcribed RNA sequence	Other	0	3.19	12.05	56
Chmu3332La	TRINITY_DN10321_c0_g1::TRINITY_DN10321_c0_g1_i1::g.24067::m.24067	3.698218478	ETE69241.1_1	Opha Disintegrin and metalloproteinase domain containing protein 12	Ophiophagus hannah	Disintegrin and metalloproteinase domain-containing protein 12	SVMP	1.27E-172	3.18	11.98	57
Chmu3332La	TRINITY_DN6011_c0_g1::TRINITY_DN6011_c0_g1_i1::g.5918::m.5918	3.6622055	ETE69340.1_1	Opha Mannan binding lectin serine protease 2	Ophiophagus hannah	Mannan-binding lectin serine protease 2	SVSP	0	3.09	11.66	58
Chmu3332La	TRINITY_DN17610_c0_g1::TRINITY_DN17610_c0_g1_i1::g.24132::m.24132	3.59812696	gi|387014897|gb|JU174042.1|	TSA Crotalus adamanteus Cadam CaIndepPLA2g mRNA sequence	Crotalus adamanteus	CaIndepPLA2g, mRNA sequence	PLA2	0	2.95	11.11	59
Chmu3332La	TRINITY_DN7398_c0_g1::TRINITY_DN7398_c0_g1_i1::g.34542::m.34542	3.576522138	somethingtotrickblast112	Erythrolamprus aesculapii EAESCULAPII svMMPA 06	Erythrolamprus aesculapii	svMMPA_06	Other	1.78E-07	2.9	10.93	60
Chmu3332La	TRINITY_DN16540_c0_g2::TRINITY_DN16540_c0_g2_i3::g.14996::m.14996	3.531069493	gi|521754653|gb|GAAZ01002267.1|	TSA Crotalus horridus SerArgSplicingFactor12 mRNA sequence	Crotalus horridus	SerArgSplicingFactor12 mRNA sequence	Other	0	2.8	10.56	61
Chmu3332La	TRINITY_DN6209_c0_g1::TRINITY_DN6209_c0_g1_i1::g.42390::m.42390	3.49057013	gi|752779249|gb|GBSH01001835.1|	TSA Boiga irregularis Birre NUC10 transcribed RNA sequence	Boiga irregularis	NUC10 transcribed RNA sequence	Other	0	2.71	10.24	62
Chmu3332La	TRINITY_DN57606_c0_g1::TRINITY_DN57606_c0_g1_i1::g.25657::m.25657	3.463360886	ETE66074.1_1	Opha Cysteine rich secretory protein LCCL domain containing 2	Ophiophagus hannah	Cysteine-rich secretory protein LCCL domain-containing 2	CRISP	4.29E-82	2.66	10.03	63
Chmu3332La	TRINITY_DN6051_c0_g1::TRINITY_DN6051_c0_g1_i1::g.5969::m.5969	3.390942773	ETE61252.1_1	Opha A disintegrin and metalloproteinase with thrombospondin motifs 7	Ophiophagus hannah	A disintegrin and metalloproteinase with thrombospondin motifs 7	SVMP	0	2.52	9.49	64
Chmu3332La	TRINITY_DN4417_c0_g1::TRINITY_DN4417_c0_g1_i1::g.42861::m.42861	3.27351589	ETE58463.1_1	Opha Atrial natriuretic peptide receptor 2	Ophiophagus hannah	Atrial natriuretic peptide receptor 2	Other	1.70E-83	2.3	8.67	65
Chmu3332La	TRINITY_DN3256_c0_g2::TRINITY_DN3256_c0_g2_i13::g.21368::m.21368	3.250961574	ETE69873.1_1	Opha Cysteine rich with EGF like domain protein 1	Ophiophagus hannah	Cysteine-rich with EGF-like domain protein 1	CRISP	6.26E-111	2.26	8.52	66
Chmu3332La	TRINITY_DN5184_c0_g1::TRINITY_DN5184_c0_g1_i2::g.7021::m.7021	3.250961574	ETE71158.1_1	Opha 85 kDa calcium independent phospholipase A2	Ophiophagus hannah	85 kDa calcium-independent phospholipase A2	PLA2	4.40E-173	2.26	8.52	67
Chmu3332La	TRINITY_DN21873_c0_g1::TRINITY_DN21873_c0_g1_i1::g.40182::m.40182	3.22342255	ETE66074.1_1	Opha Cysteine rich secretory protein LCCL domain containing 2	Ophiophagus hannah	Cysteine-rich secretory protein LCCL domain-containing 2	CRISP	2.98E-99	2.21	8.34	68
Chmu3332La	TRINITY_DN2604_c2_g1::TRINITY_DN2604_c2_g1_i1::g.24744::m.24744	3.169925001	ETE68656.1_1	Opha Serine protease 53	Ophiophagus hannah	Serine protease 53	SVSP	0	2.12	8	69
Chmu3332La	TRINITY_DN16850_c0_g1::TRINITY_DN16850_c0_g1_i1::g.24660::m.24660	3.161887682	ETE60018.1_1	Opha Cytosolic phospholipase A2	Ophiophagus hannah	Cytosolic phospholipase A2	PLA2	4.27E-142	2.11	7.95	70
Chmu3332La	TRINITY_DN3529_c0_g1::TRINITY_DN3529_c0_g1_i5::g.24290::m.24290	3.160274831	gi|752776300|gb|GBSH01003203.1|	TSA Boiga irregularis Birre ZnRINGFinger 3 transcribed RNA sequence	Boiga irregularis	ZnRINGFinger-3 transcribed RNA sequence	Other	0	2.1	7.94	71
Chmu3332La	TRINITY_DN43778_c0_g1::TRINITY_DN43778_c0_g1_i1::g.42167::m.42167	3.155425432	ETE65985.1_1	Opha Antithrombin III	Ophiophagus hannah	Antithrombin-III	SVSP	2.24E-144	2.1	7.91	72
Chmu3332La	TRINITY_DN8517_c0_g2::TRINITY_DN8517_c0_g2_i1::g.10503::m.10503	3.099295204	gi|752779245|gb|GBSH01001837.1|	TSA Boiga irregularis Birre NUC3 transcribed RNA sequence	Boiga irregularis	NUC3 transcribed RNA sequence	Other	0	2.01	7.57	73
Chmu3332La	TRINITY_DN5158_c0_g1::TRINITY_DN5158_c0_g1_i1::g.6982::m.6982	2.98550043	ETE74105.1_1	Opha Matrix metalloproteinase 19	Ophiophagus hannah	Matrix metalloproteinase-19	SVMP	0	1.83	6.92	74
Chmu3332La	TRINITY_DN2429_c0_g1::TRINITY_DN2429_c0_g1_i6::g.33282::m.33282	2.90303827	ETE70848.1_1	Opha Cysteine rich hydrophobic domain 1 protein	Ophiophagus hannah	Cysteine-rich hydrophobic domain 1 protein	CRISP	2.13E-126	1.72	6.48	75
Chmu3332La	TRINITY_DN33579_c0_g1::TRINITY_DN33579_c0_g1_i1::g.5823::m.5823	2.90303827	ETE70213.1_1	Opha A disintegrin and metalloproteinase with thrombospondin motifs 9	Ophiophagus hannah	A disintegrin and metalloproteinase with thrombospondin motifs 9	SVMP	1.54E-91	1.72	6.48	76
Chmu3332La	TRINITY_DN6346_c0_g1::TRINITY_DN6346_c0_g1_i2::g.23689::m.23689	2.792855352	ETE67283.1_1	Opha A disintegrin and metalloproteinase with thrombospondin motifs 1	Ophiophagus hannah	A disintegrin and metalloproteinase with thrombospondin motifs 1	SVMP	0	1.57	5.93	77
Chmu3332La	TRINITY_DN6318_c0_g2::TRINITY_DN6318_c0_g2_i1::g.23817::m.23817	2.778208576	gi|387016503|gb|JU174845.1|	TSA Crotalus adamanteus Cadam InsulinGF1Rec mRNA sequence	Crotalus adamanteus	InsulinGF1Rec, mRNA sequence	Other	6.71E-176	1.55	5.86	78
Chmu3332La	TRINITY_DN58358_c0_g1::TRINITY_DN58358_c0_g1_i1::g.24663::m.24663	2.769771739	ETE57002.1_1	Opha Inactive serine protease 45	Ophiophagus hannah	Inactive serine protease 45	SVSP	1.12E-80	1.54	5.82	79
Chmu3332La	TRINITY_DN2646_c0_g1::TRINITY_DN2646_c0_g1_i5::g.25032::m.25032	2.693765712	gi|537458532|gb|GAEP01001319.1|	TSA Micrurus fulvius Mfulv RINGFinger215 mRNA sequence	Micrurus fulvius	RINGFinger215 mRNA sequence	Other	0	1.45	5.47	80
Chmu3332La	TRINITY_DN13412_c0_g2::TRINITY_DN13412_c0_g2_i1::g.11994::m.11994	2.673556424	ETE68567.1_1	Opha Atrial natriuretic peptide receptor 3	Ophiophagus hannah	Atrial natriuretic peptide receptor 3	Other	7.37E-107	1.43	5.38	81
Chmu3332La	TRINITY_DN2429_c0_g1::TRINITY_DN2429_c0_g1_i7::g.33286::m.33286	2.63691458	ETE70848.1_1	Opha Cysteine rich hydrophobic domain 1 protein	Ophiophagus hannah	Cysteine-rich hydrophobic domain 1 protein	CRISP	1.67E-126	1.38	5.22	82
Chmu3332La	TRINITY_DN38164_c0_g1::TRINITY_DN38164_c0_g1_i1::g.7739::m.7739	2.625270489	ETE73354.1_1	Opha Hyaluronidase 1	Ophiophagus hannah	Hyaluronidase-1	Other	0	1.37	5.17	83
Chmu3332La	TRINITY_DN5184_c0_g1::TRINITY_DN5184_c0_g1_i7::g.7022::m.7022	2.604071324	ETE71158.1_1	Opha 85 kDa calcium independent phospholipase A2	Ophiophagus hannah	85 kDa calcium-independent phospholipase A2	PLA2	0	1.35	5.08	84
Chmu3332La	TRINITY_DN52111_c0_g1::TRINITY_DN52111_c0_g1_i1::g.35770::m.35770	2.589763487	ETE67732.1_1	Opha Matrix metalloproteinase 28	Ophiophagus hannah	Matrix metalloproteinase-28	SVMP	0	1.33	5.02	85
Chmu3332La	TRINITY_DN36810_c0_g1::TRINITY_DN36810_c0_g1_i1::g.17798::m.17798	2.587364991	ETE69241.1_1	Opha Disintegrin and metalloproteinase domain containing protein 12	Ophiophagus hannah	Disintegrin and metalloproteinase domain-containing protein 12	SVMP	2.31E-117	1.33	5.01	86
Chmu3332La	TRINITY_DN52567_c0_g1::TRINITY_DN52567_c0_g1_i1::g.31019::m.31019	2.570462931	ETE57865.1_1	Opha A disintegrin and metalloproteinase with thrombospondin motifs 4	Ophiophagus hannah	A disintegrin and metalloproteinase with thrombospondin motifs 4	SVMP	1.44E-142	1.31	4.94	87
Chmu3332La	TRINITY_DN20726_c0_g1::TRINITY_DN20726_c0_g1_i1::g.28130::m.28130	2.521050737	ETE60380.1_1	Opha Matrix metalloproteinase 23	Ophiophagus hannah	Matrix metalloproteinase-23	SVMP	0	1.26	4.74	88
Chmu3332La	TRINITY_DN47507_c0_g1::TRINITY_DN47507_c0_g1_i1::g.16611::m.16611	2.503348735	gi|752779251|gb|GBSH01001834.1|	TSA Boiga irregularis Birre NUC 2 transcribed RNA sequence	Boiga irregularis	NUC-2 transcribed RNA sequence	Other	0	1.24	4.67	89
Chmu3332La	TRINITY_DN6318_c0_g3::TRINITY_DN6318_c0_g3_i1::g.23818::m.23818	2.485426827	gi|387016503|gb|JU174845.1|	TSA Crotalus adamanteus Cadam InsulinGF1Rec mRNA sequence	Crotalus adamanteus	InsulinGF1Rec, mRNA sequence	Other	0	1.22	4.6	90
Chmu3332La	TRINITY_DN60234_c0_g1::TRINITY_DN60234_c0_g1_i1::g.9716::m.9716	2.422233001	ETE74105.1_1	Opha Matrix metalloproteinase 19	Ophiophagus hannah	Matrix metalloproteinase-19	SVMP	0	1.15	4.36	91
Chmu3332La	TRINITY_DN9189_c0_g1::TRINITY_DN9189_c0_g1_i1::g.8052::m.8052	2.411426246	gi|752782871|gb|GBSH01000093.1|	TSA Boiga irregularis Birre PLA2 1b transcribed RNA sequence	Boiga irregularis	PLA2-1b transcribed RNA sequence	PLA2	1.26E-19	1.15	4.32	92
Chmu3332La	TRINITY_DN53066_c0_g1::TRINITY_DN53066_c0_g1_i1::g.18092::m.18092	2.3950628	ETE62129.1_1	Opha NGFI A binding protein 2	Ophiophagus hannah	NGFI-A-binding protein 2	Other	1.27E-152	1.13	4.26	93
Chmu3332La	TRINITY_DN17610_c0_g2::TRINITY_DN17610_c0_g2_i1::g.24133::m.24133	2.392317423	ETE59845.1_1	Opha Calcium independent phospholipase A2 gamma	Ophiophagus hannah	Calcium-independent phospholipase A2-gamma	PLA2	0	1.13	4.25	94
Chmu3332La	TRINITY_DN30926_c0_g1::TRINITY_DN30926_c0_g1_i1::g.40147::m.40147	2.386810946	gi|387018147|gb|JU175668.1|	TSA Crotalus adamanteus Cadam RINGFinger170 mRNA sequence	Crotalus adamanteus	RINGFinger170, mRNA sequence	Other	0	1.12	4.23	95
Chmu3332La	TRINITY_DN18309_c2_g1::TRINITY_DN18309_c2_g1_i1::g.41795::m.41795	2.367371066	gi|752780179|gb|GBSH01001372.1|	TSA Boiga irregularis Birre InsulinGF 5 transcribed RNA sequence	Boiga irregularis	InsulinGF-5 transcribed RNA sequence	Other	0	1.1	4.16	96
Chmu3332La	TRINITY_DN16540_c0_g2::TRINITY_DN16540_c0_g2_i6::g.14998::m.14998	2.361768359	gi|521754653|gb|GAAZ01002267.1|	TSA Crotalus horridus SerArgSplicingFactor12 mRNA sequence	Crotalus horridus	SerArgSplicingFactor12 mRNA sequence	Other	2.06E-60	1.1	4.14	97
Chmu3332La	TRINITY_DN18425_c0_g2::TRINITY_DN18425_c0_g2_i1::g.23615::m.23615	2.272023189	ETE71487.1_1	Opha Inactive serine protease 35	Ophiophagus hannah	Inactive serine protease 35	SVSP	0	1.02	3.83	98
Chmu3332La	TRINITY_DN50340_c0_g1::TRINITY_DN50340_c0_g1_i1::g.25650::m.25650	2.269033146	ETE67340.1_1	Opha Scavenger receptor cysteine rich type 1 protein	Ophiophagus hannah	Scavenger receptor cysteine-rich type 1 protein	CRISP	8.36E-124	1.01	3.82	99
Chmu3332La	TRINITY_DN17841_c0_g1::TRINITY_DN17841_c0_g1_i1::g.35840::m.35840	NA	gi|752782871|gb|GBSH01000093.1|	TSA Boiga irregularis Birre PLA2 1b transcribed RNA sequence	Boiga irregularis	PLA2-1b transcribed RNA sequence	PLA2	1.47E-136	0.81	3.05	100
Chmu3332La	TRINITY_DN2429_c0_g1::TRINITY_DN2429_c0_g1_i2::g.33287::m.33287	NA	ETE70848.1_1	Opha Cysteine rich hydrophobic domain 1 protein	Ophiophagus hannah	Cysteine-rich hydrophobic domain 1 protein	CRISP	9.62E-127	0.62	2.35	101
Chmu3332La	TRINITY_DN2737_c2_g1::TRINITY_DN2737_c2_g1_i1::g.10129::m.10129	NA	ETE73541.1_1	Opha Cysteine rich motor neuron 1 protein	Ophiophagus hannah	Cysteine-rich motor neuron 1 protein	CRISP	0	0.95	3.6	102
Chmu3332La	TRINITY_DN2737_c2_g2::TRINITY_DN2737_c2_g2_i1::g.10130::m.10130	NA	ETE73541.1_1	Opha Cysteine rich motor neuron 1 protein	Ophiophagus hannah	Cysteine-rich motor neuron 1 protein	CRISP	0	1	3.78	103
Chmu3332La	TRINITY_DN2892_c0_g1::TRINITY_DN2892_c0_g1_i1::g.18784::m.18784	NA	ETE65188.1_1	Opha Matrix metalloproteinase 15	Ophiophagus hannah	Matrix metalloproteinase-15	SVMP	4.78E-147	0.32	1.2	104
Chmu3332La	TRINITY_DN37302_c0_g1::TRINITY_DN37302_c0_g1_i1::g.22119::m.22119	NA	ETE69340.1_1	Opha Mannan binding lectin serine protease 2	Ophiophagus hannah	Mannan-binding lectin serine protease 2	SVSP	0	0.9	3.41	105
Chmu3332La	TRINITY_DN38011_c0_g1::TRINITY_DN38011_c0_g1_i1::g.21007::m.21007	NA	ETE72775.1_1	Opha Inactive serine protease PAMR1	Ophiophagus hannah	Inactive serine protease PAMR1	SVSP	0	0.65	2.46	106
Chmu3332La	TRINITY_DN48791_c0_g1::TRINITY_DN48791_c0_g1_i1::g.10971::m.10971	NA	ETE66890.1_1	Opha Cytosolic phospholipase A2 zeta	Ophiophagus hannah	Cytosolic phospholipase A2 zeta	PLA2	0	0.88	3.33	107
Chmu3332La	TRINITY_DN48802_c0_g1::TRINITY_DN48802_c0_g1_i1::g.10963::m.10963	NA	ETE57165.1_1	Opha Glutaredoxin domain containing cysteine rich protein 1	Ophiophagus hannah	Glutaredoxin domain-containing cysteine-rich protein 1	CRISP	4.63E-129	0.62	2.36	108
Chmu3332La	TRINITY_DN53179_c0_g1::TRINITY_DN53179_c0_g1_i1::g.2701::m.2701	NA	ETE65712.1_1	Opha Disintegrin and metalloproteinase domain containing protein 11	Ophiophagus hannah	Disintegrin and metalloproteinase domain-containing protein 11	SVMP	1.78E-140	0.98	3.69	109
Chmu3332La	TRINITY_DN56198_c0_g1::TRINITY_DN56198_c0_g1_i1::g.20568::m.20568	NA	ETE73541.1_1	Opha Cysteine rich motor neuron 1 protein	Ophiophagus hannah	Cysteine-rich motor neuron 1 protein	CRISP	0	0.31	1.16	110
Chmu3332La	TRINITY_DN57938_c0_g1::TRINITY_DN57938_c0_g1_i1::g.20069::m.20069	NA	ETE71750.1_1	Opha Matrix metalloproteinase 17	Ophiophagus hannah	Matrix metalloproteinase-17	SVMP	0	0.85	3.21	111
Chmu3332La	TRINITY_DN58682_c0_g1::TRINITY_DN58682_c0_g1_i1::g.36702::m.36702	NA	ETE60018.1_1	Opha Cytosolic phospholipase A2	Ophiophagus hannah	Cytosolic phospholipase A2	PLA2	0	0.83	3.13	112
Chmu3332La	TRINITY_DN59453_c0_g1::TRINITY_DN59453_c0_g1_i1::g.35872::m.35872	NA	ETE59845.1_1	Opha Calcium independent phospholipase A2 gamma	Ophiophagus hannah	Calcium-independent phospholipase A2-gamma	PLA2	6.55E-166	0.42	1.59	113
Chmu3332La	TRINITY_DN60_c4_g1::TRINITY_DN60_c4_g1_i1::g.1785::m.1785	NA	gi|1446201966|gb|MH233106.1|	Spilotes sulphureus cysteine rich secretory protein mRNA partial cds	Spilotes sulphureus	Spilotes sulphureus cysteine-rich secretory protein mRNA, partial cds	CRISP	2.03E-70	0	0	114
Chmu3332La	TRINITY_DN61144_c0_g1::TRINITY_DN61144_c0_g1_i1::g.35673::m.35673	NA	ETE72775.1_1	Opha Inactive serine protease PAMR1	Ophiophagus hannah	Inactive serine protease PAMR1	SVSP	0	0.31	1.18	115
Chmu3332La	TRINITY_DN1305_c0_g1::TRINITY_DN1305_c0_g1_i1::g.41449::m.41449	NA	gi|752778328|gb|GBSH01002281.1|	TSA Boiga irregularis Birre RINGFinger 121 transcribed RNA sequence	Boiga irregularis	RINGFinger-121 transcribed RNA sequence	Other	0	0.27	1.03	116
Chmu3332La	TRINITY_DN13412_c0_g1::TRINITY_DN13412_c0_g1_i2::g.11993::m.11993	NA	ETE68567.1_1	Opha Atrial natriuretic peptide receptor 3	Ophiophagus hannah	Atrial natriuretic peptide receptor 3	Other	6.00E-52	0.41	1.56	117
Chmu3332La	TRINITY_DN15754_c0_g1::TRINITY_DN15754_c0_g1_i1::g.15641::m.15641	NA	ETE55831.1_1	Opha Atrial natriuretic peptide receptor 1	Ophiophagus hannah	Atrial natriuretic peptide receptor 1	Other	1.83E-107	0.88	3.32	118
Chmu3332La	TRINITY_DN2037_c0_g1::TRINITY_DN2037_c0_g1_i7::g.3252::m.3252	NA	gi|752782911|gb|GBSH01000075.1|	TSA Boiga irregularis Birre CTL 7 transcribed RNA sequence	Boiga irregularis	CTL-7 transcribed RNA sequence	Other	3.32E-124	0	0	119
Chmu3332La	TRINITY_DN21112_c0_g1::TRINITY_DN21112_c0_g1_i1::g.34332::m.34332	NA	ETE62129.1_1	Opha NGFI A binding protein 2	Ophiophagus hannah	NGFI-A-binding protein 2	Other	0	0.4	1.51	120
Chmu3332La	TRINITY_DN379_c0_g1::TRINITY_DN379_c0_g1_i7::g.37542::m.37542	NA	gi|537458565|gb|GAEP01001313.1|	TSA Micrurus fulvius Mfulv RINGFinger 10 mRNA sequence	Micrurus fulvius	RINGFinger-10 mRNA sequence	Other	0	0.32	1.22	121
Chmu3332La	TRINITY_DN54299_c0_g1::TRINITY_DN54299_c0_g1_i1::g.12891::m.12891	NA	ETE58411.1_1	Opha NGFI A binding protein 1	Ophiophagus hannah	NGFI-A-binding protein 1	Other	0	0.58	2.19	122
Chmu3332La	TRINITY_DN9508_c1_g1::TRINITY_DN9508_c1_g1_i4::g.35976::m.35976	NA	gi|387016503|gb|JU174845.1|	TSA Crotalus adamanteus Cadam InsulinGF1Rec mRNA sequence	Crotalus adamanteus	InsulinGF1Rec, mRNA sequence	Other	7.31E-30	0	0	123
