# Supplementary material for: Evolution of Three-Finger Toxin Genes in Neotropical Colubrine Snakes (Colubridae)
Source: Toxins (Basel). 2023 Aug 25;15(9):523. doi: 10.3390/toxins15090523 (PMC10534312; doi:10.3390/toxins15090523)
Supplement: Supplementary file 1 [file toxins-15-00523-s001.zip › Table S2_ChmuBTranscriptAnnotation.csv]

taxonID	seqID	log2FPKM+1	accessionNumber	blastHit	blastSpecies	gene	geneFamily	eValue	TPM	FPKM	transcript_rank
Chmu3577La	TRINITY_DN4_c0_g1::TRINITY_DN4_c0_g1_i14::g.772::m.772	19.45524841	gi|1446201980|gb|MH233113.1|	Spilotes sulphureus three finger toxin subunit A mRNA partial cds	Spilotes sulphureus	Spilotes sulphureus three-finger toxin subunit A mRNA, partial cds	ThreeFTXs	3.41E-93	179894.36	718807.73	1
Chmu3577La	TRINITY_DN401_c0_g3::TRINITY_DN401_c0_g3_i1::g.3585::m.3585	19.42287327	gi|752783033|gb|GBSH01000020.1|	TSA Boiga irregularis Birre 3FTx 2e transcribed RNA sequence	Boiga irregularis	3FTx-2e transcribed RNA sequence	ThreeFTXs	2.05E-55	175902.35	702856.78	2
Chmu3577La	TRINITY_DN401_c0_g2::TRINITY_DN401_c0_g2_i1::g.3582::m.3582	18.98408908	gi|1446201989|gb|MH233116.1|	Spilotes sulphureus three finger toxin 8 mRNA partial cds	Spilotes sulphureus	Spilotes sulphureus three-finger toxin 8 mRNA, partial cds	ThreeFTXs	6.19E-131	129772.96	518536.6	3
Chmu3577La	TRINITY_DN401_c0_g2::TRINITY_DN401_c0_g2_i6::g.3583::m.3583	18.67441833	gi|1446201989|gb|MH233116.1|	Spilotes sulphureus three finger toxin 8 mRNA partial cds	Spilotes sulphureus	Spilotes sulphureus three-finger toxin 8 mRNA, partial cds	ThreeFTXs	1.36E-117	104704.13	418368.55	4
Chmu3577La	TRINITY_DN401_c0_g2::TRINITY_DN401_c0_g2_i15::g.3579::m.3579	17.52681029	gi|1446201989|gb|MH233116.1|	Spilotes sulphureus three finger toxin 8 mRNA partial cds	Spilotes sulphureus	Spilotes sulphureus three-finger toxin 8 mRNA, partial cds	ThreeFTXs	6.12E-101	47260.48	188839.71	5
Chmu3577La	TRINITY_DN149_c0_g1::TRINITY_DN149_c0_g1_i10::g.27176::m.27176	16.93283712	gi|1446201966|gb|MH233106.1|	Spilotes sulphureus cysteine rich secretory protein mRNA partial cds	Spilotes sulphureus	Spilotes sulphureus cysteine-rich secretory protein mRNA, partial cds	CRISP	0	31310.73	125108.96	6
Chmu3577La	TRINITY_DN14963_c0_g1::TRINITY_DN14963_c0_g1_i1::g.16241::m.16241	14.43386381	gi|752783033|gb|GBSH01000020.1|	TSA Boiga irregularis Birre 3FTx 2e transcribed RNA sequence	Boiga irregularis	3FTx-2e transcribed RNA sequence	ThreeFTXs	2.68E-39	5538.74	22131.27	7
Chmu3577La	TRINITY_DN149_c0_g1::TRINITY_DN149_c0_g1_i12::g.27175::m.27175	13.96621613	gi|1446201966|gb|MH233106.1|	Spilotes sulphureus cysteine rich secretory protein mRNA partial cds	Spilotes sulphureus	Spilotes sulphureus cysteine-rich secretory protein mRNA, partial cds	CRISP	0	4005.23	16003.79	8
Chmu3577La	TRINITY_DN20_c0_g1::TRINITY_DN20_c0_g1_i3::g.1228::m.1228	13.2783362	gi|1446201993|gb|MH233118.1|	Spilotes sulphureus metalloproteinase mRNA partial cds	Spilotes sulphureus	Spilotes sulphureus metalloproteinase mRNA, partial cds	SVMP	0	2486.21	9934.22	9
Chmu3577La	TRINITY_DN6_c0_g1::TRINITY_DN6_c0_g1_i2::g.849::m.849	11.15484975	gi|752782903|gb|GBSH01000078.1|	TSA Boiga irregularis Birre CTL 9a transcribed RNA sequence	Boiga irregularis	CTL-9a transcribed RNA sequence	Other	0	570.37	2279.05	10
Chmu3577La	TRINITY_DN54_c0_g1::TRINITY_DN54_c0_g1_i13::g.1703::m.1703	10.92403306	gi|1446201940|gb|MH233093.1|	Spilotes sulphureus three finger toxin 1 mRNA partial cds	Spilotes sulphureus	Spilotes sulphureus three-finger toxin 1 mRNA, partial cds	ThreeFTXs	1.31E-07	486.01	1941.95	11
Chmu3577La	TRINITY_DN165_c0_g1::TRINITY_DN165_c0_g1_i1::g.26815::m.26815	10.03296865	gi|752778944|gb|GBSH01001987.1|	TSA Boiga irregularis Birre PLA2Inh 2 transcribed RNA sequence	Boiga irregularis	PLA2Inh-2 transcribed RNA sequence	PLA2	0	261.95	1046.67	12
Chmu3577La	TRINITY_DN107_c0_g1::TRINITY_DN107_c0_g1_i2::g.27051::m.27051	10.0073497	gi|752782917|gb|GBSH01000072.1|	TSA Boiga irregularis Birre CTL 4 transcribed RNA sequence	Boiga irregularis	CTL-4 transcribed RNA sequence	Other	0	257.33	1028.23	13
Chmu3577La	TRINITY_DN401_c0_g2::TRINITY_DN401_c0_g2_i10::g.3581::m.3581	9.533057133	gi|1446201989|gb|MH233116.1|	Spilotes sulphureus three finger toxin 8 mRNA partial cds	Spilotes sulphureus	Spilotes sulphureus three-finger toxin 8 mRNA, partial cds	ThreeFTXs	1.12E-88	185.16	739.86	14
Chmu3577La	TRINITY_DN5_c1_g2::TRINITY_DN5_c1_g2_i2::g.1410::m.1410	9.355549316	gi|752782838|gb|GBSH01000108.1|	TSA Boiga irregularis Birre Waprin 2 transcribed RNA sequence	Boiga irregularis	Waprin-2 transcribed RNA sequence	Waprin	2.35E-155	163.7	654.09	15
Chmu3577La	TRINITY_DN6_c0_g1::TRINITY_DN6_c0_g1_i7::g.850::m.850	9.183436889	gi|752782911|gb|GBSH01000075.1|	TSA Boiga irregularis Birre CTL 7 transcribed RNA sequence	Boiga irregularis	CTL-7 transcribed RNA sequence	Other	0	145.26	580.42	16
Chmu3577La	TRINITY_DN203_c0_g1::TRINITY_DN203_c0_g1_i1::g.11156::m.11156	8.089688814	gi|752782920|gb|GBSH01000071.1|	TSA Boiga irregularis Birre CTL 3 transcribed RNA sequence	Boiga irregularis	CTL-3 transcribed RNA sequence	Other	1.16E-169	67.93	271.42	17
Chmu3577La	TRINITY_DN316_c0_g2::TRINITY_DN316_c0_g2_i2::g.37485::m.37485	7.916118315	gi|752782923|gb|GBSH01000070.1|	TSA Boiga irregularis Birre CTL 2 transcribed RNA sequence	Boiga irregularis	CTL-2 transcribed RNA sequence	Other	0	60.2	240.54	18
Chmu3577La	TRINITY_DN926_c0_g1::TRINITY_DN926_c0_g1_i1::g.31130::m.31130	7.850061788	gi|752778940|gb|GBSH01001989.1|	TSA Boiga irregularis Birre PLA2Inh gB 1 transcribed RNA sequence	Boiga irregularis	PLA2Inh-gB-1 transcribed RNA sequence	PLA2	0	57.5	229.73	19
Chmu3577La	TRINITY_DN1932_c0_g1::TRINITY_DN1932_c0_g1_i1::g.18856::m.18856	7.473137488	gi|752778938|gb|GBSH01001990.1|	TSA Boiga irregularis Birre PLA2Inh gB 2 transcribed RNA sequence	Boiga irregularis	PLA2Inh-gB-2 transcribed RNA sequence	PLA2	0	44.22	176.68	20
Chmu3577La	TRINITY_DN586_c0_g2::TRINITY_DN586_c0_g2_i1::g.29089::m.29089	7.348639643	gi|1446201935|gb|MH233091.1|	Spilotes sulphureus phospholipase B mRNA partial cds	Spilotes sulphureus	Spilotes sulphureus phospholipase B mRNA, partial cds	PLB	0	40.54	161.99	21
Chmu3577La	TRINITY_DN990_c0_g1::TRINITY_DN990_c0_g1_i2::g.31172::m.31172	6.949651651	gi|537457595|gb|GAEP01001470.1|	TSA Micrurus fulvius SerArgRichSplicingFac 4 mRNA sequence	Micrurus fulvius	SerArgRichSplicingFac-4 mRNA sequence	Other	0	30.68	122.61	22
Chmu3577La	TRINITY_DN548_c0_g1::TRINITY_DN548_c0_g1_i2::g.28720::m.28720	6.584661908	gi|537458565|gb|GAEP01001313.1|	TSA Micrurus fulvius Mfulv RINGFinger 10 mRNA sequence	Micrurus fulvius	RINGFinger-10 mRNA sequence	Other	0	23.77	94.98	23
Chmu3577La	TRINITY_DN38685_c0_g1::TRINITY_DN38685_c0_g1_i1::g.44709::m.44709	6.518535139	gi|752778946|gb|GBSH01001986.1|	TSA Boiga irregularis Birre PLA2Inh 1 transcribed RNA sequence	Boiga irregularis	PLA2Inh-1 transcribed RNA sequence	PLA2	0	22.7	90.68	24
Chmu3577La	TRINITY_DN1961_c0_g1::TRINITY_DN1961_c0_g1_i3::g.18758::m.18758	6.1278396	gi|752778326|gb|GBSH01002282.1|	TSA Boiga irregularis Birre RINGFinger 141 transcribed RNA sequence	Boiga irregularis	RINGFinger-141 transcribed RNA sequence	Other	0	17.25	68.93	25
Chmu3577La	TRINITY_DN649_c0_g1::TRINITY_DN649_c0_g1_i13::g.12832::m.12832	6.103917211	gi|537459525|gb|GAEP01001140.1|	TSA Micrurus fulvius Mfulv PLA2XIIA mRNA sequence	Micrurus fulvius	PLA2XIIA mRNA sequence	PLA2	0	16.96	67.78	26
Chmu3577La	TRINITY_DN46059_c0_g1::TRINITY_DN46059_c0_g1_i1::g.12276::m.12276	5.561326136	gi|1446201968|gb|MH233107.1|	Spilotes sulphureus metalloproteinase inhibitor mRNA partial cds	Spilotes sulphureus	Spilotes sulphureus metalloproteinase inhibitor mRNA, partial cds	SVMP	0	11.57	46.22	27
Chmu3577La	TRINITY_DN197_c1_g1::TRINITY_DN197_c1_g1_i28::g.26998::m.26998	5.463033855	gi|387016503|gb|JU174845.1|	TSA Crotalus adamanteus Cadam InsulinGF1Rec mRNA sequence	Crotalus adamanteus	InsulinGF1Rec, mRNA sequence	Other	3.42E-26	10.79	43.11	28
Chmu3577La	TRINITY_DN1570_c0_g1::TRINITY_DN1570_c0_g1_i1::g.33121::m.33121	5.459431619	gi|752779202|gb|GBSH01001858.1|	TSA Boiga irregularis Birre NUCr1 transcribed RNA sequence	Boiga irregularis	NUCr1 transcribed RNA sequence	Other	0	10.76	43	29
Chmu3577La	TRINITY_DN2246_c0_g1::TRINITY_DN2246_c0_g1_i1::g.40730::m.40730	5.445925299	gi|752781036|gb|GBSH01000956.1|	TSA Boiga irregularis Birre ElongFattyAcid5 transcribed RNA sequence	Boiga irregularis	ElongFattyAcid5 transcribed RNA sequence	Other	0	10.66	42.59	30
Chmu3577La	TRINITY_DN6556_c0_g1::TRINITY_DN6556_c0_g1_i2::g.17013::m.17013	5.345183447	gi|752782913|gb|GBSH01000074.1|	TSA Boiga irregularis Birre CTL 6 transcribed RNA sequence	Boiga irregularis	CTL-6 transcribed RNA sequence	Other	0	9.92	39.65	31
Chmu3577La	TRINITY_DN848_c1_g1::TRINITY_DN848_c1_g1_i1::g.5521::m.5521	5.299757512	gi|752779243|gb|GBSH01001838.1|	TSA Boiga irregularis Birre NUC transcribed RNA sequence	Boiga irregularis	NUC transcribed RNA sequence	Other	2.03E-125	9.61	38.39	32
Chmu3577La	TRINITY_DN2533_c0_g1::TRINITY_DN2533_c0_g1_i3::g.16020::m.16020	5.221490455	gi|537458532|gb|GAEP01001319.1|	TSA Micrurus fulvius Mfulv RINGFinger215 mRNA sequence	Micrurus fulvius	RINGFinger215 mRNA sequence	Other	0	9.09	36.31	33
Chmu3577La	TRINITY_DN1517_c0_g1::TRINITY_DN1517_c0_g1_i1::g.33071::m.33071	5.218393711	ETE62690.1_1	Opha Matrix metalloproteinase 9	Ophiophagus hannah	Matrix metalloproteinase-9	SVMP	0	9.07	36.23	34
Chmu3577La	TRINITY_DN431_c5_g1::TRINITY_DN431_c5_g1_i1::g.3477::m.3477	5.034743949	gi|537458553|gb|GAEP01001315.1|	TSA Micrurus fulvius Mfulv RINGFinger103 mRNA sequence	Micrurus fulvius	RINGFinger103 mRNA sequence	Other	0	7.95	31.78	35
Chmu3577La	TRINITY_DN3438_c1_g1::TRINITY_DN3438_c1_g1_i1::g.15513::m.15513	5.032100843	gi|1446201956|gb|MH233101.1|	Spilotes sulphureus Kunitz type protease inhibitor mRNA partial cds	Spilotes sulphureus	Spilotes sulphureus Kunitz-type protease inhibitor mRNA, partial cds	KUNITZ	0	7.94	31.72	36
Chmu3577La	TRINITY_DN2121_c0_g3::TRINITY_DN2121_c0_g3_i2::g.29508::m.29508	5.030336078	gi|752778328|gb|GBSH01002281.1|	TSA Boiga irregularis Birre RINGFinger 121 transcribed RNA sequence	Boiga irregularis	RINGFinger-121 transcribed RNA sequence	Other	0	7.93	31.68	37
Chmu3577La	TRINITY_DN91_c0_g1::TRINITY_DN91_c0_g1_i9::g.1580::m.1580	4.942983598	gi|752778936|gb|GBSH01001991.1|	TSA Boiga irregularis Birre PLA2InhB transcribed RNA sequence	Boiga irregularis	PLA2InhB transcribed RNA sequence	PLA2	2.64E-147	7.45	29.76	38
Chmu3577La	TRINITY_DN2399_c1_g1::TRINITY_DN2399_c1_g1_i1::g.21478::m.21478	4.79753184	gi|537459527|gb|GAEP01001139.1|	TSA Micrurus fulvius Mfulv PLA2cyt mRNA sequence	Micrurus fulvius	PLA2cyt mRNA sequence	PLA2	0	6.71	26.81	39
Chmu3577La	TRINITY_DN5866_c0_g2::TRINITY_DN5866_c0_g2_i4::g.38244::m.38244	4.782932705	ETE57932.1_1	Opha Serine protease 23	Ophiophagus hannah	Serine protease 23	SVSP	0	6.64	26.53	40
Chmu3577La	TRINITY_DN763_c1_g1::TRINITY_DN763_c1_g1_i3::g.39745::m.39745	4.780835002	ETE62980.1_1	Opha putative phospholipase B like 2	Ophiophagus hannah	putative phospholipase B-like 2	PLB	0	6.63	26.49	41
Chmu3577La	TRINITY_DN4701_c0_g1::TRINITY_DN4701_c0_g1_i3::g.498::m.498	4.655924213	ETE61110.1_1	Opha Cysteine rich protein 2	Ophiophagus hannah	Cysteine-rich protein 2	CRISP	0	6.06	24.21	42
Chmu3577La	TRINITY_DN2569_c0_g2::TRINITY_DN2569_c0_g2_i7::g.15861::m.15861	4.615298579	ETE65188.1_1	Opha Matrix metalloproteinase 15	Ophiophagus hannah	Matrix metalloproteinase-15	SVMP	6.20E-147	5.88	23.51	43
Chmu3577La	TRINITY_DN4112_c0_g1::TRINITY_DN4112_c0_g1_i1::g.20400::m.20400	4.547819957	gi|752779249|gb|GBSH01001835.1|	TSA Boiga irregularis Birre NUC10 transcribed RNA sequence	Boiga irregularis	NUC10 transcribed RNA sequence	Other	0	5.6	22.39	44
Chmu3577La	TRINITY_DN3352_c0_g1::TRINITY_DN3352_c0_g1_i2::g.32239::m.32239	4.537296067	ETE73352.1_1	Opha Hyaluronidase 2	Ophiophagus hannah	Hyaluronidase-2	Other	0	5.56	22.22	45
Chmu3577La	TRINITY_DN80_c1_g1::TRINITY_DN80_c1_g1_i3::g.1486::m.1486	4.5360529	ETE69873.1_1	Opha Cysteine rich with EGF like domain protein 1	Ophiophagus hannah	Cysteine-rich with EGF-like domain protein 1	CRISP	0	5.56	22.2	46
Chmu3577La	TRINITY_DN4056_c0_g3::TRINITY_DN4056_c0_g3_i6::g.12369::m.12369	4.391630262	gi|752778940|gb|GBSH01001989.1|	TSA Boiga irregularis Birre PLA2Inh gB 1 transcribed RNA sequence	Boiga irregularis	PLA2Inh-gB-1 transcribed RNA sequence	PLA2	2.49E-25	5	19.99	47
Chmu3577La	TRINITY_DN6_c0_g1::TRINITY_DN6_c0_g1_i3::g.851::m.851	4.292045492	gi|752782911|gb|GBSH01000075.1|	TSA Boiga irregularis Birre CTL 7 transcribed RNA sequence	Boiga irregularis	CTL-7 transcribed RNA sequence	Other	9.06E-96	4.65	18.59	48
Chmu3577La	TRINITY_DN91_c0_g1::TRINITY_DN91_c0_g1_i4::g.1578::m.1578	4.204766751	gi|752778936|gb|GBSH01001991.1|	TSA Boiga irregularis Birre PLA2InhB transcribed RNA sequence	Boiga irregularis	PLA2InhB transcribed RNA sequence	PLA2	2.03E-133	4.37	17.44	49
Chmu3577La	TRINITY_DN3111_c0_g1::TRINITY_DN3111_c0_g1_i15::g.13594::m.13594	4.150559677	gi|387016503|gb|JU174845.1|	TSA Crotalus adamanteus Cadam InsulinGF1Rec mRNA sequence	Crotalus adamanteus	InsulinGF1Rec, mRNA sequence	Other	2.77E-21	4.19	16.76	50
Chmu3577La	TRINITY_DN6556_c0_g2::TRINITY_DN6556_c0_g2_i1::g.17014::m.17014	4.124328135	gi|752782905|gb|GBSH01000077.1|	TSA Boiga irregularis Birre CTL 8b transcribed RNA sequence	Boiga irregularis	CTL-8b transcribed RNA sequence	Other	0	4.11	16.44	51
Chmu3577La	TRINITY_DN2678_c0_g1::TRINITY_DN2678_c0_g1_i10::g.24746::m.24746	4.093391153	gi|521754653|gb|GAAZ01002267.1|	TSA Crotalus horridus SerArgSplicingFactor12 mRNA sequence	Crotalus horridus	SerArgSplicingFactor12 mRNA sequence	Other	0	4.02	16.07	52
Chmu3577La	TRINITY_DN24380_c0_g2::TRINITY_DN24380_c0_g2_i1::g.19648::m.19648	4.075532631	gi|752778942|gb|GBSH01001988.1|	TSA Boiga irregularis Birre PLA2Inh 3 transcribed RNA sequence	Boiga irregularis	PLA2Inh-3 transcribed RNA sequence	PLA2	0	3.97	15.86	53
Chmu3577La	TRINITY_DN1793_c0_g1::TRINITY_DN1793_c0_g1_i1::g.25305::m.25305	4.025028794	gi|521755177|gb|GAAZ01002067.1|	TSA Crotalus horridus Chorr RiboRecyclingFactor mRNA sequence	Crotalus horridus	RiboRecyclingFactor mRNA sequence	Other	0	3.82	15.28	54
Chmu3577La	TRINITY_DN3853_c3_g1::TRINITY_DN3853_c3_g1_i2::g.1807::m.1807	3.84899843	gi|752776300|gb|GBSH01003203.1|	TSA Boiga irregularis Birre ZnRINGFinger 3 transcribed RNA sequence	Boiga irregularis	ZnRINGFinger-3 transcribed RNA sequence	Other	0	3.36	13.41	55
Chmu3577La	TRINITY_DN4043_c0_g1::TRINITY_DN4043_c0_g1_i1::g.12566::m.12566	3.766595162	ETE67283.1_1	Opha A disintegrin and metalloproteinase with thrombospondin motifs 1	Ophiophagus hannah	A disintegrin and metalloproteinase with thrombospondin motifs 1	SVMP	0	3.16	12.61	56
Chmu3577La	TRINITY_DN2319_c0_g1::TRINITY_DN2319_c0_g1_i3::g.21373::m.21373	3.684818738	ETE69873.1_1	Opha Cysteine rich with EGF like domain protein 1	Ophiophagus hannah	Cysteine-rich with EGF-like domain protein 1	CRISP	0	2.97	11.86	57
Chmu3577La	TRINITY_DN4647_c0_g1::TRINITY_DN4647_c0_g1_i1::g.34967::m.34967	3.622930351	somethingtotrickblast192	Tropidodryas serra TSERRA seMMP	Tropidodryas serra	Tropidodryas serra TSERRA_seMMP	Other	0	2.83	11.32	58
Chmu3577La	TRINITY_DN7271_c0_g1::TRINITY_DN7271_c0_g1_i2::g.23256::m.23256	3.615887074	ETE70848.1_1	Opha Cysteine rich hydrophobic domain 1 protein	Ophiophagus hannah	Cysteine-rich hydrophobic domain 1 protein	CRISP	2.03E-126	2.82	11.26	59
Chmu3577La	TRINITY_DN3111_c0_g1::TRINITY_DN3111_c0_g1_i13::g.13591::m.13591	3.612352499	gi|387016503|gb|JU174845.1|	TSA Crotalus adamanteus Cadam InsulinGF1Rec mRNA sequence	Crotalus adamanteus	InsulinGF1Rec, mRNA sequence	Other	1.49E-21	2.81	11.23	60
Chmu3577La	TRINITY_DN20875_c1_g1::TRINITY_DN20875_c1_g1_i2::g.27864::m.27864	3.555816155	gi|752780179|gb|GBSH01001372.1|	TSA Boiga irregularis Birre InsulinGF 5 transcribed RNA sequence	Boiga irregularis	InsulinGF-5 transcribed RNA sequence	Other	0	2.69	10.76	61
Chmu3577La	TRINITY_DN16356_c0_g2::TRINITY_DN16356_c0_g2_i1::g.5017::m.5017	3.514753498	gi|699236739|gb|GBSI01000011.1|	Htorq CTL 5 transcribed RNA sequence	Hypsiglena√Ç¬†sp	CTL-5 transcribed RNA sequence	Other	3.59E-43	2.61	10.43	62
Chmu3577La	TRINITY_DN34654_c0_g1::TRINITY_DN34654_c0_g1_i1::g.14646::m.14646	3.488000771	ETE70213.1_1	Opha A disintegrin and metalloproteinase with thrombospondin motifs 9	Ophiophagus hannah	A disintegrin and metalloproteinase with thrombospondin motifs 9	SVMP	6.73E-41	2.56	10.22	63
Chmu3577La	TRINITY_DN3853_c3_g1::TRINITY_DN3853_c3_g1_i1::g.1812::m.1812	3.484138131	gi|752776300|gb|GBSH01003203.1|	TSA Boiga irregularis Birre ZnRINGFinger 3 transcribed RNA sequence	Boiga irregularis	ZnRINGFinger-3 transcribed RNA sequence	Other	4.86E-88	2.55	10.19	64
Chmu3577La	TRINITY_DN36391_c0_g1::TRINITY_DN36391_c0_g1_i1::g.41805::m.41805	3.477677328	ETE58411.1_1	Opha NGFI A binding protein 1	Ophiophagus hannah	NGFI-A-binding protein 1	Other	4.85E-17	2.54	10.14	65
Chmu3577La	TRINITY_DN6178_c0_g1::TRINITY_DN6178_c0_g1_i2::g.31719::m.31719	3.430285273	ETE71158.1_1	Opha 85 kDa calcium independent phospholipase A2	Ophiophagus hannah	85 kDa calcium-independent phospholipase A2	PLA2	2.05E-171	2.45	9.78	66
Chmu3577La	TRINITY_DN23264_c0_g1::TRINITY_DN23264_c0_g1_i1::g.25804::m.25804	3.419538892	gi|752779200|gb|GBSH01001859.1|	TSA Boiga irregularis Birre NUCr1D transcribed RNA sequence	Boiga irregularis	NUCr1D transcribed RNA sequence	Other	0	2.43	9.7	67
Chmu3577La	TRINITY_DN46571_c0_g1::TRINITY_DN46571_c0_g1_i1::g.33826::m.33826	3.410069692	ETE67283.1_1	Opha A disintegrin and metalloproteinase with thrombospondin motifs 1	Ophiophagus hannah	A disintegrin and metalloproteinase with thrombospondin motifs 1	SVMP	0	2.41	9.63	68
Chmu3577La	TRINITY_DN10045_c0_g1::TRINITY_DN10045_c0_g1_i1::g.14534::m.14534	3.329123596	gi|387016503|gb|JU174845.1|	TSA Crotalus adamanteus Cadam InsulinGF1Rec mRNA sequence	Crotalus adamanteus	InsulinGF1Rec, mRNA sequence	Other	0	2.27	9.05	69
Chmu3577La	TRINITY_DN26180_c0_g1::TRINITY_DN26180_c0_g1_i1::g.3307::m.3307	3.261530815	gi|699235422|gb|GBSI01000670.1|	Htorq CytNUCIII transcribed RNA sequence	Hypsiglena√Ç¬†sp	CytNUCIII transcribed RNA sequence	Other	0	2.15	8.59	70
Chmu3577La	TRINITY_DN9171_c0_g1::TRINITY_DN9171_c0_g1_i3::g.7278::m.7278	3.253989266	ETE61252.1_1	Opha A disintegrin and metalloproteinase with thrombospondin motifs 7	Ophiophagus hannah	A disintegrin and metalloproteinase with thrombospondin motifs 7	SVMP	1.00E-153	2.14	8.54	71
Chmu3577La	TRINITY_DN45749_c0_g1::TRINITY_DN45749_c0_g1_i1::g.34246::m.34246	3.247927513	ETE65712.1_1	Opha Disintegrin and metalloproteinase domain containing protein 11	Ophiophagus hannah	Disintegrin and metalloproteinase domain-containing protein 11	SVMP	0	2.13	8.5	72
Chmu3577La	TRINITY_DN16356_c0_g1::TRINITY_DN16356_c0_g1_i1::g.5016::m.5016	3.237257771	gi|699236739|gb|GBSI01000011.1|	Htorq CTL 5 transcribed RNA sequence	Hypsiglena√Ç¬†sp	CTL-5 transcribed RNA sequence	Other	2.89E-69	2.11	8.43	73
Chmu3577La	TRINITY_DN8037_c0_g1::TRINITY_DN8037_c0_g1_i3::g.14231::m.14231	3.176322773	ETE58463.1_1	Opha Atrial natriuretic peptide receptor 2	Ophiophagus hannah	Atrial natriuretic peptide receptor 2	Other	4.29E-85	2.01	8.04	74
Chmu3577La	TRINITY_DN2569_c0_g2::TRINITY_DN2569_c0_g2_i5::g.15853::m.15853	3.122672719	ETE65188.1_1	Opha Matrix metalloproteinase 15	Ophiophagus hannah	Matrix metalloproteinase-15	SVMP	8.83E-42	1.93	7.71	75
Chmu3577La	TRINITY_DN52364_c0_g1::TRINITY_DN52364_c0_g1_i1::g.19024::m.19024	3.109360559	ETE71158.1_1	Opha 85 kDa calcium independent phospholipase A2	Ophiophagus hannah	85 kDa calcium-independent phospholipase A2	PLA2	0	1.91	7.63	76
Chmu3577La	TRINITY_DN2889_c0_g1::TRINITY_DN2889_c0_g1_i2::g.18117::m.18117	3.056583528	gi|752779245|gb|GBSH01001837.1|	TSA Boiga irregularis Birre NUC3 transcribed RNA sequence	Boiga irregularis	NUC3 transcribed RNA sequence	Other	0	1.83	7.32	77
Chmu3577La	TRINITY_DN27788_c0_g1::TRINITY_DN27788_c0_g1_i1::g.34857::m.34857	3.032100843	ETE69340.1_1	Opha Mannan binding lectin serine protease 2	Ophiophagus hannah	Mannan-binding lectin serine protease 2	SVSP	0	1.8	7.18	78
Chmu3577La	TRINITY_DN10916_c0_g1::TRINITY_DN10916_c0_g1_i2::g.29874::m.29874	3.001802243	ETE65985.1_1	Opha Antithrombin III	Ophiophagus hannah	Antithrombin-III	SVSP	0	1.75	7.01	79
Chmu3577La	TRINITY_DN21872_c0_g1::TRINITY_DN21872_c0_g1_i1::g.40050::m.40050	2.969012308	gi|387014897|gb|JU174042.1|	TSA Crotalus adamanteus Cadam CaIndepPLA2g mRNA sequence	Crotalus adamanteus	CaIndepPLA2g, mRNA sequence	PLA2	0	1.71	6.83	80
Chmu3577La	TRINITY_DN13341_c0_g1::TRINITY_DN13341_c0_g1_i2::g.26577::m.26577	2.941106311	ETE73541.1_1	Opha Cysteine rich motor neuron 1 protein	Ophiophagus hannah	Cysteine-rich motor neuron 1 protein	CRISP	0	1.67	6.68	81
Chmu3577La	TRINITY_DN46605_c0_g1::TRINITY_DN46605_c0_g1_i1::g.33881::m.33881	2.927896454	ETE67340.1_1	Opha Scavenger receptor cysteine rich type 1 protein	Ophiophagus hannah	Scavenger receptor cysteine-rich type 1 protein	CRISP	2.75E-174	1.65	6.61	82
Chmu3577La	TRINITY_DN45723_c0_g1::TRINITY_DN45723_c0_g1_i1::g.34245::m.34245	2.9202933	ETE62129.1_1	Opha NGFI A binding protein 2	Ophiophagus hannah	NGFI-A-binding protein 2	Other	5.31E-141	1.64	6.57	83
Chmu3577La	TRINITY_DN32881_c0_g1::TRINITY_DN32881_c0_g1_i1::g.32026::m.32026	2.90303827	gi|387018147|gb|JU175668.1|	TSA Crotalus adamanteus Cadam RINGFinger170 mRNA sequence	Crotalus adamanteus	RINGFinger170, mRNA sequence	Other	1.28E-177	1.62	6.48	84
Chmu3577La	TRINITY_DN44553_c0_g1::TRINITY_DN44553_c0_g1_i1::g.41948::m.41948	2.871843649	ETE66074.1_1	Opha Cysteine rich secretory protein LCCL domain containing 2	Ophiophagus hannah	Cysteine-rich secretory protein LCCL domain-containing 2	CRISP	0	1.58	6.32	85
Chmu3577La	TRINITY_DN2678_c0_g1::TRINITY_DN2678_c0_g1_i2::g.24740::m.24740	2.825785627	gi|521754653|gb|GAAZ01002267.1|	TSA Crotalus horridus SerArgSplicingFactor12 mRNA sequence	Crotalus horridus	SerArgSplicingFactor12 mRNA sequence	Other	0	1.52	6.09	86
Chmu3577La	TRINITY_DN8305_c0_g4::TRINITY_DN8305_c0_g4_i1::g.16581::m.16581	2.763411574	ETE74105.1_1	Opha Matrix metalloproteinase 19	Ophiophagus hannah	Matrix metalloproteinase-19	SVMP	0	1.45	5.79	87
Chmu3577La	TRINITY_DN59921_c0_g1::TRINITY_DN59921_c0_g1_i1::g.14570::m.14570	2.752748591	ETE73354.1_1	Opha Hyaluronidase 1	Ophiophagus hannah	Hyaluronidase-1	Other	0	1.44	5.74	88
Chmu3577La	TRINITY_DN50424_c0_g1::TRINITY_DN50424_c0_g1_i1::g.9755::m.9755	2.739848103	ETE63004.1_1	Opha Disintegrin and metalloproteinase domain containing protein 10	Ophiophagus hannah	Disintegrin and metalloproteinase domain-containing protein 10	SVMP	4.32E-128	1.42	5.68	89
Chmu3577La	TRINITY_DN9171_c0_g1::TRINITY_DN9171_c0_g1_i2::g.7280::m.7280	2.682573297	ETE61252.1_1	Opha A disintegrin and metalloproteinase with thrombospondin motifs 7	Ophiophagus hannah	A disintegrin and metalloproteinase with thrombospondin motifs 7	SVMP	0	1.36	5.42	90
Chmu3577La	TRINITY_DN47021_c0_g1::TRINITY_DN47021_c0_g1_i1::g.20226::m.20226	2.678071905	ETE65985.1_1	Opha Antithrombin III	Ophiophagus hannah	Antithrombin-III	SVSP	0	1.35	5.4	91
Chmu3577La	TRINITY_DN5811_c0_g3::TRINITY_DN5811_c0_g3_i1::g.38221::m.38221	2.678071905	gi|537444956|gb|GAEP01001972.1|	TSA Micrurus fulvius Mfulv 3FTx 5b seq mRNA sequence	Micrurus fulvius	3FTx-5b.seq mRNA sequence	ThreeFTXs	1.26E-63	1.35	5.4	92
Chmu3577La	TRINITY_DN10418_c0_g1::TRINITY_DN10418_c0_g1_i1::g.8318::m.8318	2.675815931	gi|387016503|gb|JU174845.1|	TSA Crotalus adamanteus Cadam InsulinGF1Rec mRNA sequence	Crotalus adamanteus	InsulinGF1Rec, mRNA sequence	Other	0	1.35	5.39	93
Chmu3577La	TRINITY_DN57222_c0_g1::TRINITY_DN57222_c0_g1_i1::g.32049::m.32049	2.671293372	ETE71158.1_1	Opha 85 kDa calcium independent phospholipase A2	Ophiophagus hannah	85 kDa calcium-independent phospholipase A2	PLA2	0	1.34	5.37	94
Chmu3577La	TRINITY_DN3796_c3_g2::TRINITY_DN3796_c3_g2_i1::g.17768::m.17768	2.66448284	ETE68656.1_1	Opha Serine protease 53	Ophiophagus hannah	Serine protease 53	SVSP	0	1.34	5.34	95
Chmu3577La	TRINITY_DN14620_c0_g1::TRINITY_DN14620_c0_g1_i1::g.6812::m.6812	2.560714954	ETE58463.1_1	Opha Atrial natriuretic peptide receptor 2	Ophiophagus hannah	Atrial natriuretic peptide receptor 2	Other	0	1.23	4.9	96
Chmu3577La	TRINITY_DN38834_c0_g1::TRINITY_DN38834_c0_g1_i1::g.11580::m.11580	2.550900665	gi|387016503|gb|JU174845.1|	TSA Crotalus adamanteus Cadam InsulinGF1Rec mRNA sequence	Crotalus adamanteus	InsulinGF1Rec, mRNA sequence	Other	0	1.22	4.86	97
Chmu3577La	TRINITY_DN8305_c0_g3::TRINITY_DN8305_c0_g3_i1::g.16580::m.16580	2.498250868	ETE74105.1_1	Opha Matrix metalloproteinase 19	Ophiophagus hannah	Matrix metalloproteinase-19	SVMP	0	1.16	4.65	98
Chmu3577La	TRINITY_DN42620_c0_g1::TRINITY_DN42620_c0_g1_i1::g.4977::m.4977	2.378511623	ETE71487.1_1	Opha Inactive serine protease 35	Ophiophagus hannah	Inactive serine protease 35	SVSP	1.39E-126	1.05	4.2	99
Chmu3577La	TRINITY_DN2569_c0_g2::TRINITY_DN2569_c0_g2_i1::g.15858::m.15858	2.341985747	ETE65188.1_1	Opha Matrix metalloproteinase 15	Ophiophagus hannah	Matrix metalloproteinase-15	SVMP	1.17E-116	1.02	4.07	100
Chmu3577La	TRINITY_DN12540_c0_g1::TRINITY_DN12540_c0_g1_i1::g.27574::m.27574	NA	ETE69241.1_1	Opha Disintegrin and metalloproteinase domain containing protein 12	Ophiophagus hannah	Disintegrin and metalloproteinase domain-containing protein 12	SVMP	0	0.85	3.39	101
Chmu3577La	TRINITY_DN1516_c3_g1::TRINITY_DN1516_c3_g1_i1::g.33480::m.33480	NA	ETE66074.1_1	Opha Cysteine rich secretory protein LCCL domain containing 2	Ophiophagus hannah	Cysteine-rich secretory protein LCCL domain-containing 2	CRISP	4.59E-138	0.71	2.83	102
Chmu3577La	TRINITY_DN15487_c0_g1::TRINITY_DN15487_c0_g1_i1::g.5190::m.5190	NA	ETE66476.1_1	Opha Reversion inducing cysteine rich protein with Kazal motifs	Ophiophagus hannah	Reversion-inducing cysteine-rich protein with Kazal motifs	CRISP	0	0.37	1.46	103
Chmu3577La	TRINITY_DN19009_c0_g1::TRINITY_DN19009_c0_g1_i1::g.41082::m.41082	NA	ETE60018.1_1	Opha Cytosolic phospholipase A2	Ophiophagus hannah	Cytosolic phospholipase A2	PLA2	1.47E-111	0.95	3.81	104
Chmu3577La	TRINITY_DN22519_c0_g1::TRINITY_DN22519_c0_g1_i2::g.11670::m.11670	NA	ETE66476.1_1	Opha Reversion inducing cysteine rich protein with Kazal motifs	Ophiophagus hannah	Reversion-inducing cysteine-rich protein with Kazal motifs	CRISP	6.36E-147	0.6	2.41	105
Chmu3577La	TRINITY_DN22519_c0_g1::TRINITY_DN22519_c0_g1_i4::g.11669::m.11669	NA	ETE66476.1_1	Opha Reversion inducing cysteine rich protein with Kazal motifs	Ophiophagus hannah	Reversion-inducing cysteine-rich protein with Kazal motifs	CRISP	0	0.27	1.09	106
Chmu3577La	TRINITY_DN22519_c0_g2::TRINITY_DN22519_c0_g2_i1::g.11671::m.11671	NA	ETE66476.1_1	Opha Reversion inducing cysteine rich protein with Kazal motifs	Ophiophagus hannah	Reversion-inducing cysteine-rich protein with Kazal motifs	CRISP	0	1	3.98	107
Chmu3577La	TRINITY_DN2569_c0_g2::TRINITY_DN2569_c0_g2_i3::g.15864::m.15864	NA	ETE65188.1_1	Opha Matrix metalloproteinase 15	Ophiophagus hannah	Matrix metalloproteinase-15	SVMP	2.89E-107	0.89	3.56	108
Chmu3577La	TRINITY_DN29842_c0_g1::TRINITY_DN29842_c0_g1_i1::g.11805::m.11805	NA	ETE57865.1_1	Opha A disintegrin and metalloproteinase with thrombospondin motifs 4	Ophiophagus hannah	A disintegrin and metalloproteinase with thrombospondin motifs 4	SVMP	7.40E-95	0	0	109
Chmu3577La	TRINITY_DN30707_c0_g1::TRINITY_DN30707_c0_g1_i1::g.11917::m.11917	NA	ETE60018.1_1	Opha Cytosolic phospholipase A2	Ophiophagus hannah	Cytosolic phospholipase A2	PLA2	1.81E-166	0	0	110
Chmu3577La	TRINITY_DN33149_c0_g1::TRINITY_DN33149_c0_g1_i1::g.9719::m.9719	NA	ETE66476.1_1	Opha Reversion inducing cysteine rich protein with Kazal motifs	Ophiophagus hannah	Reversion-inducing cysteine-rich protein with Kazal motifs	CRISP	8.87E-107	0.57	2.28	111
Chmu3577La	TRINITY_DN33234_c0_g1::TRINITY_DN33234_c0_g1_i1::g.36613::m.36613	NA	ETE70848.1_1	Opha Cysteine rich hydrophobic domain 1 protein	Ophiophagus hannah	Cysteine-rich hydrophobic domain 1 protein	CRISP	1.88E-92	0.94	3.74	112
Chmu3577La	TRINITY_DN34087_c0_g1::TRINITY_DN34087_c0_g1_i1::g.35546::m.35546	NA	ETE66890.1_1	Opha Cytosolic phospholipase A2 zeta	Ophiophagus hannah	Cytosolic phospholipase A2 zeta	PLA2	0	0.94	3.75	113
Chmu3577La	TRINITY_DN34249_c0_g1::TRINITY_DN34249_c0_g1_i1::g.19101::m.19101	NA	ETE62891.1_1	Opha A disintegrin and metalloproteinase with thrombospondin motifs 7	Ophiophagus hannah	A disintegrin and metalloproteinase with thrombospondin motifs 7	SVMP	1.48E-59	0.84	3.36	114
Chmu3577La	TRINITY_DN34542_c0_g1::TRINITY_DN34542_c0_g1_i1::g.30814::m.30814	NA	ETE57002.1_1	Opha Inactive serine protease 45	Ophiophagus hannah	Inactive serine protease 45	SVSP	6.01E-81	0.74	2.95	115
Chmu3577La	TRINITY_DN35223_c0_g1::TRINITY_DN35223_c0_g1_i1::g.29840::m.29840	NA	ETE71487.1_1	Opha Inactive serine protease 35	Ophiophagus hannah	Inactive serine protease 35	SVSP	0	1	4	116
Chmu3577La	TRINITY_DN37219_c0_g1::TRINITY_DN37219_c0_g1_i1::g.21742::m.21742	NA	ETE70423.1_1	Opha A disintegrin and metalloproteinase with thrombospondin motifs 17	Ophiophagus hannah	A disintegrin and metalloproteinase with thrombospondin motifs 17	SVMP	4.62E-79	0.51	2.03	117
Chmu3577La	TRINITY_DN3796_c1_g1::TRINITY_DN3796_c1_g1_i1::g.17766::m.17766	NA	ETE62327.1_1	Opha Matrix metalloproteinase 14	Ophiophagus hannah	Matrix metalloproteinase-14	SVMP	2.02E-146	0.63	2.5	118
Chmu3577La	TRINITY_DN52801_c0_g1::TRINITY_DN52801_c0_g1_i1::g.14428::m.14428	NA	ETE60380.1_1	Opha Matrix metalloproteinase 23	Ophiophagus hannah	Matrix metalloproteinase-23	SVMP	5.66E-61	0	0	119
Chmu3577La	TRINITY_DN53853_c0_g1::TRINITY_DN53853_c0_g1_i1::g.7774::m.7774	NA	ETE73192.1_1	Opha Kazal type serine protease inhibitor domain containing protein 1	Ophiophagus hannah	Kazal-type serine protease inhibitor domain-containing protein 1	SVSP	0	0.39	1.58	120
Chmu3577La	TRINITY_DN54707_c0_g1::TRINITY_DN54707_c0_g1_i1::g.7527::m.7527	NA	ETE69340.1_1	Opha Mannan binding lectin serine protease 2	Ophiophagus hannah	Mannan-binding lectin serine protease 2	SVSP	5.97E-156	0.57	2.29	121
Chmu3577La	TRINITY_DN56663_c0_g1::TRINITY_DN56663_c0_g1_i1::g.44491::m.44491	NA	ETE70213.1_1	Opha A disintegrin and metalloproteinase with thrombospondin motifs 9	Ophiophagus hannah	A disintegrin and metalloproteinase with thrombospondin motifs 9	SVMP	8.55E-90	0	0	122
Chmu3577La	TRINITY_DN5811_c0_g3::TRINITY_DN5811_c0_g3_i2::g.38223::m.38223	NA	gi|537444956|gb|GAEP01001972.1|	TSA Micrurus fulvius Mfulv 3FTx 5b seq mRNA sequence	Micrurus fulvius	3FTx-5b.seq mRNA sequence	ThreeFTXs	1.25E-27	0	0	123
Chmu3577La	TRINITY_DN58924_c0_g1::TRINITY_DN58924_c0_g1_i1::g.4945::m.4945	NA	ETE72775.1_1	Opha Inactive serine protease PAMR1	Ophiophagus hannah	Inactive serine protease PAMR1	SVSP	0	0.93	3.7	124
Chmu3577La	TRINITY_DN60156_c0_g1::TRINITY_DN60156_c0_g1_i1::g.24078::m.24078	NA	ETE63014.1_1	Opha A disintegrin and metalloproteinase with thrombospondin motifs 15	Ophiophagus hannah	A disintegrin and metalloproteinase with thrombospondin motifs 15	SVMP	0	0	0	125
Chmu3577La	TRINITY_DN61190_c0_g1::TRINITY_DN61190_c0_g1_i1::g.35215::m.35215	NA	ETE67732.1_1	Opha Matrix metalloproteinase 28	Ophiophagus hannah	Matrix metalloproteinase-28	SVMP	2.72E-119	0.69	2.74	126
Chmu3577La	TRINITY_DN9171_c0_g1::TRINITY_DN9171_c0_g1_i1::g.7275::m.7275	NA	ETE62891.1_1	Opha A disintegrin and metalloproteinase with thrombospondin motifs 7	Ophiophagus hannah	A disintegrin and metalloproteinase with thrombospondin motifs 7	SVMP	0	0.68	2.7	127
Chmu3577La	TRINITY_DN19266_c0_g1::TRINITY_DN19266_c0_g1_i1::g.22757::m.22757	NA	gi|387018147|gb|JU175668.1|	TSA Crotalus adamanteus Cadam RINGFinger170 mRNA sequence	Crotalus adamanteus	RINGFinger170, mRNA sequence	Other	0	0.79	3.17	128
Chmu3577La	TRINITY_DN27427_c0_g1::TRINITY_DN27427_c0_g1_i1::g.23123::m.23123	NA	ETE68567.1_1	Opha Atrial natriuretic peptide receptor 3	Ophiophagus hannah	Atrial natriuretic peptide receptor 3	Other	1.92E-58	0.63	2.52	129
Chmu3577La	TRINITY_DN34182_c0_g1::TRINITY_DN34182_c0_g1_i1::g.36389::m.36389	NA	gi|752779251|gb|GBSH01001834.1|	TSA Boiga irregularis Birre NUC 2 transcribed RNA sequence	Boiga irregularis	NUC-2 transcribed RNA sequence	Other	2.34E-164	0.87	3.48	130
Chmu3577La	TRINITY_DN5283_c1_g1::TRINITY_DN5283_c1_g1_i1::g.14882::m.14882	NA	gi|699236719|gb|GBSI01000021.1|	Htorq CTL 8c transcribed RNA sequence	Hypsiglena√Ç¬†sp	CTL-8c transcribed RNA sequence	Other	7.70E-17	0.89	3.57	131
Chmu3577La	TRINITY_DN60423_c0_g1::TRINITY_DN60423_c0_g1_i1::g.35560::m.35560	NA	ETE58411.1_1	Opha NGFI A binding protein 1	Ophiophagus hannah	NGFI-A-binding protein 1	Other	0	0.56	2.23	132
