# Supplementary material for: Evolution of Three-Finger Toxin Genes in Neotropical Colubrine Snakes (Colubridae)
Source: Toxins (Basel). 2023 Aug 25;15(9):523. doi: 10.3390/toxins15090523 (PMC10534312; doi:10.3390/toxins15090523)
Supplement: Supplementary file 1 [file toxins-15-00523-s001.zip › Table S3_Oxae3102TranscriptAnnotation.csv]

taxonID	seqID	log2FPKM+1	accessionNumber	blastHit	blastSpecies	gene	geneFamily	eValue	TPM	FPKM	transcript_rank
Oxae3102	TRINITY_DN33110_c1_g1::TRINITY_DN33110_c1_g1_i24::g.4532::m.4532	21.5641457	gi|752783007|gb|GBSH01000032.1|	TSA Boiga irregularis Birre 3FTx 3j transcribed RNA sequence	Boiga irregularis	3FTx-3j transcribed RNA sequence	ThreeFTXs	1.36E-67	557174.17	3100662.85	1
Oxae3102	TRINITY_DN31_c0_g1::TRINITY_DN31_c0_g1_i4::g.612::m.612	18.99149934	gi|752782965|gb|GBSH01000050.1|	TSA Boiga irregularis Birre 3FTx 8e transcribed RNA sequence	Boiga irregularis	3FTx-8e transcribed RNA sequence	ThreeFTXs	8.72E-45	93658.36	521206.87	2
Oxae3102	TRINITY_DN6_c0_g1::TRINITY_DN6_c0_g1_i10::g.425::m.425	18.73005134	gi|752782963|gb|GBSH01000051.1|	TSA Boiga irregularis Birre 3FTx 8f transcribed RNA sequence	Boiga irregularis	3FTx-8f transcribed RNA sequence	ThreeFTXs	2.73E-69	78134.48	434816.76	3
Oxae3102	TRINITY_DN6_c0_g1::TRINITY_DN6_c0_g1_i47::g.431::m.431	17.70102313	gi|1446201976|gb|MH233111.1|	Spilotes sulphureus three finger toxin 7 mRNA partial cds	Spilotes sulphureus	Spilotes sulphureus three-finger toxin 7 mRNA, partial cds	ThreeFTXs	1.24E-102	38288.94	213077.15	4
Oxae3102	TRINITY_DN43_c0_g1::TRINITY_DN43_c0_g1_i12::g.691::m.691	15.36974012	gi|752782972|gb|GBSH01000047.1|	TSA Boiga irregularis Birre 3FTx 8b transcribed RNA sequence	Boiga irregularis	3FTx-8b transcribed RNA sequence	ThreeFTXs	2.28E-50	7608.15	42339.19	5
Oxae3102	TRINITY_DN1425_c0_g1::TRINITY_DN1425_c0_g1_i12::g.10520::m.10520	14.93696683	gi|537444910|gb|GAEP01001990.1|	TSA Micrurus fulvius Mfulv Kunitz 8 seq mRNA sequence	Micrurus fulvius	Kunitz-8.seq mRNA sequence	KUNITZ	1.00E-85	5636.35	31366.15	6
Oxae3102	TRINITY_DN6_c1_g1::TRINITY_DN6_c1_g1_i14::g.442::m.442	13.39093471	gi|752782959|gb|GBSH01000053.1|	TSA Boiga irregularis Birre 3FTx 9b transcribed RNA sequence	Boiga irregularis	3FTx-9b transcribed RNA sequence	ThreeFTXs	2.38E-20	1930.05	10740.7	7
Oxae3102	TRINITY_DN13_c0_g1::TRINITY_DN13_c0_g1_i35::g.546::m.546	12.38975232	gi|1446201993|gb|MH233118.1|	Spilotes sulphureus metalloproteinase mRNA partial cds	Spilotes sulphureus	Spilotes sulphureus metalloproteinase mRNA, partial cds	SVMP	0	964.15	5365.45	8
Oxae3102	TRINITY_DN6_c0_g1::TRINITY_DN6_c0_g1_i12::g.424::m.424	11.34612032	gi|752783009|gb|GBSH01000031.1|	TSA Boiga irregularis Birre 3FTx 3i transcribed RNA sequence	Boiga irregularis	3FTx-3i transcribed RNA sequence	ThreeFTXs	2.83E-64	467.62	2602.29	9
Oxae3102	TRINITY_DN568_c0_g1::TRINITY_DN568_c0_g1_i19::g.13702::m.13702	10.88088446	gi|699236723|gb|GBSI01000019.1|	Htorq CTL 8a transcribed RNA sequence	Hypsiglena√Ç¬†sp	CTL-8a transcribed RNA sequence	Other	9.50E-141	338.67	1884.7	10
Oxae3102	TRINITY_DN568_c0_g1::TRINITY_DN568_c0_g1_i16::g.13706::m.13706	9.926577686	gi|699236719|gb|GBSI01000021.1|	Htorq CTL 8c transcribed RNA sequence	Hypsiglena√Ç¬†sp	CTL-8c transcribed RNA sequence	Other	6.10E-132	174.7	972.19	11
Oxae3102	TRINITY_DN2892_c3_g1::TRINITY_DN2892_c3_g1_i1::g.8781::m.8781	8.872490203	gi|1446201935|gb|MH233091.1|	Spilotes sulphureus phospholipase B mRNA partial cds	Spilotes sulphureus	Spilotes sulphureus phospholipase B mRNA, partial cds	PLB	0	84.04	467.69	12
Oxae3102	TRINITY_DN568_c0_g1::TRINITY_DN568_c0_g1_i13::g.13703::m.13703	8.617908196	gi|699236723|gb|GBSI01000019.1|	Htorq CTL 8a transcribed RNA sequence	Hypsiglena√Ç¬†sp	CTL-8a transcribed RNA sequence	Other	2.01E-137	70.42	391.87	13
Oxae3102	TRINITY_DN361_c0_g1::TRINITY_DN361_c0_g1_i10::g.17612::m.17612	8.60788509	gi|752782963|gb|GBSH01000051.1|	TSA Boiga irregularis Birre 3FTx 8f transcribed RNA sequence	Boiga irregularis	3FTx-8f transcribed RNA sequence	ThreeFTXs	1.67E-43	69.93	389.15	14
Oxae3102	TRINITY_DN13_c0_g1::TRINITY_DN13_c0_g1_i29::g.545::m.545	8.406970271	gi|1446201993|gb|MH233118.1|	Spilotes sulphureus metalloproteinase mRNA partial cds	Spilotes sulphureus	Spilotes sulphureus metalloproteinase mRNA, partial cds	SVMP	0	60.81	338.43	15
Oxae3102	TRINITY_DN16_c5_g1::TRINITY_DN16_c5_g1_i13::g.361::m.361	8.157397467	gi|752778936|gb|GBSH01001991.1|	TSA Boiga irregularis Birre PLA2InhB transcribed RNA sequence	Boiga irregularis	PLA2InhB transcribed RNA sequence	PLA2	9.73E-120	51.13	284.51	16
Oxae3102	TRINITY_DN568_c0_g1::TRINITY_DN568_c0_g1_i14::g.13707::m.13707	8.147052251	gi|699236719|gb|GBSI01000021.1|	Htorq CTL 8c transcribed RNA sequence	Hypsiglena√Ç¬†sp	CTL-8c transcribed RNA sequence	Other	1.74E-128	50.76	282.47	17
Oxae3102	TRINITY_DN7903_c0_g1::TRINITY_DN7903_c0_g1_i1::g.6634::m.6634	7.371820197	gi|1446201968|gb|MH233107.1|	Spilotes sulphureus metalloproteinase inhibitor mRNA partial cds	Spilotes sulphureus	Spilotes sulphureus metalloproteinase inhibitor mRNA, partial cds	SVMP	0	29.58	164.63	18
Oxae3102	TRINITY_DN68_c5_g1::TRINITY_DN68_c5_g1_i1::g.574::m.574	7.196528361	gi|752778938|gb|GBSH01001990.1|	TSA Boiga irregularis Birre PLA2Inh gB 2 transcribed RNA sequence	Boiga irregularis	PLA2Inh-gB-2 transcribed RNA sequence	PLA2	0	26.18	145.68	19
Oxae3102	TRINITY_DN504_c0_g1::TRINITY_DN504_c0_g1_i3::g.13744::m.13744	6.524345816	gi|752782838|gb|GBSH01000108.1|	TSA Boiga irregularis Birre Waprin 2 transcribed RNA sequence	Boiga irregularis	Waprin-2 transcribed RNA sequence	Waprin	0	16.36	91.05	20
Oxae3102	TRINITY_DN7553_c0_g2::TRINITY_DN7553_c0_g2_i1::g.11901::m.11901	6.507160349	somethingtotrickblast138	Erythrolamprus miliaris EMILIARIS seMMP 01	Erythrolamprus miliaris	seMMP_01	Other	4.51E-23	16.16	89.96	21
Oxae3102	TRINITY_DN1282_c0_g1::TRINITY_DN1282_c0_g1_i4::g.14283::m.14283	6.498250868	ETE62980.1_1	Opha putative phospholipase B like 2	Ophiophagus hannah	putative phospholipase B-like 2	PLB	1.99E-126	16.07	89.4	22
Oxae3102	TRINITY_DN3268_c0_g2::TRINITY_DN3268_c0_g2_i1::g.9962::m.9962	6.491211756	gi|752778946|gb|GBSH01001986.1|	TSA Boiga irregularis Birre PLA2Inh 1 transcribed RNA sequence	Boiga irregularis	PLA2Inh-1 transcribed RNA sequence	PLA2	0	15.99	88.96	23
Oxae3102	TRINITY_DN24287_c0_g2::TRINITY_DN24287_c0_g2_i1::g.17291::m.17291	6.371907298	gi|537458553|gb|GAEP01001315.1|	TSA Micrurus fulvius Mfulv RINGFinger103 mRNA sequence	Micrurus fulvius	RINGFinger103 mRNA sequence	Other	5.77E-156	14.7	81.82	24
Oxae3102	TRINITY_DN14876_c0_g1::TRINITY_DN14876_c0_g1_i1::g.15245::m.15245	6.10349764	gi|752782905|gb|GBSH01000077.1|	TSA Boiga irregularis Birre CTL 8b transcribed RNA sequence	Boiga irregularis	CTL-8b transcribed RNA sequence	Other	0	12.18	67.76	25
Oxae3102	TRINITY_DN15793_c0_g1::TRINITY_DN15793_c0_g1_i1::g.7269::m.7269	5.951401292	gi|752780179|gb|GBSH01001372.1|	TSA Boiga irregularis Birre InsulinGF 5 transcribed RNA sequence	Boiga irregularis	InsulinGF-5 transcribed RNA sequence	Other	0	10.94	60.88	26
Oxae3102	TRINITY_DN15793_c0_g1::TRINITY_DN15793_c0_g1_i2::g.7270::m.7270	5.891176125	gi|752780179|gb|GBSH01001372.1|	TSA Boiga irregularis Birre InsulinGF 5 transcribed RNA sequence	Boiga irregularis	InsulinGF-5 transcribed RNA sequence	Other	8.97E-104	10.49	58.35	27
Oxae3102	TRINITY_DN22198_c0_g1::TRINITY_DN22198_c0_g1_i4::g.7825::m.7825	5.816343705	gi|752779249|gb|GBSH01001835.1|	TSA Boiga irregularis Birre NUC10 transcribed RNA sequence	Boiga irregularis	NUC10 transcribed RNA sequence	Other	0	9.95	55.35	28
Oxae3102	TRINITY_DN90_c0_g1::TRINITY_DN90_c0_g1_i14::g.802::m.802	5.448570626	somethingtotrickblast40	Thamnodynastes nattereri TNATTERERI seMMP 01	Thamnodynastes nattereri	seMMP_01	Other	4.75E-67	7.67	42.67	29
Oxae3102	TRINITY_DN31_c0_g1::TRINITY_DN31_c0_g1_i1::g.613::m.613	5.352970338	gi|752782965|gb|GBSH01000050.1|	TSA Boiga irregularis Birre 3FTx 8e transcribed RNA sequence	Boiga irregularis	3FTx-8e transcribed RNA sequence	ThreeFTXs	8.48E-45	7.16	39.87	30
Oxae3102	TRINITY_DN31_c0_g1::TRINITY_DN31_c0_g1_i12::g.614::m.614	5.266786541	gi|1446201991|gb|MH233117.1|	Spilotes sulphureus three finger toxin 11 mRNA partial cds	Spilotes sulphureus	Spilotes sulphureus three-finger toxin 11 mRNA, partial cds	ThreeFTXs	9.87E-29	6.74	37.5	31
Oxae3102	TRINITY_DN89_c0_g1::TRINITY_DN89_c0_g1_i1::g.451::m.451	5.244125943	gi|537458565|gb|GAEP01001313.1|	TSA Micrurus fulvius Mfulv RINGFinger 10 mRNA sequence	Micrurus fulvius	RINGFinger-10 mRNA sequence	Other	0	6.63	36.9	32
Oxae3102	TRINITY_DN1061_c4_g1::TRINITY_DN1061_c4_g1_i1::g.17123::m.17123	5.124741692	gi|752782913|gb|GBSH01000074.1|	TSA Boiga irregularis Birre CTL 6 transcribed RNA sequence	Boiga irregularis	CTL-6 transcribed RNA sequence	Other	1.56E-172	6.09	33.89	33
Oxae3102	TRINITY_DN4801_c0_g1::TRINITY_DN4801_c0_g1_i4::g.12877::m.12877	5.104755987	gi|752778940|gb|GBSH01001989.1|	TSA Boiga irregularis Birre PLA2Inh gB 1 transcribed RNA sequence	Boiga irregularis	PLA2Inh-gB-1 transcribed RNA sequence	PLA2	0	6	33.41	34
Oxae3102	TRINITY_DN4011_c1_g1::TRINITY_DN4011_c1_g1_i2::g.5801::m.5801	4.944389962	gi|537444732|gb|GAEP01002060.1|	TSA Micrurus fulvius Mfulv PLA2 8 seq mRNA sequence	Micrurus fulvius	PLA2-8.seq mRNA sequence	PLA2	2.16E-11	5.35	29.79	35
Oxae3102	TRINITY_DN60232_c0_g1::TRINITY_DN60232_c0_g1_i1::g.4252::m.4252	4.775050541	ETE69340.1_1	Opha Mannan binding lectin serine protease 2	Ophiophagus hannah	Mannan-binding lectin serine protease 2	SVSP	0	4.74	26.38	36
Oxae3102	TRINITY_DN40011_c0_g2::TRINITY_DN40011_c0_g2_i1::g.15271::m.15271	4.678635348	gi|699236743|gb|GBSI01000009.1|	Htorq CTL 3 transcribed RNA sequence	Hypsiglena√Ç¬†sp	CTL-3 transcribed RNA sequence	Other	1.16E-84	4.42	24.61	37
Oxae3102	TRINITY_DN17212_c0_g1::TRINITY_DN17212_c0_g1_i1::g.14387::m.14387	4.605257263	gi|752782917|gb|GBSH01000072.1|	TSA Boiga irregularis Birre CTL 4 transcribed RNA sequence	Boiga irregularis	CTL-4 transcribed RNA sequence	Other	0	4.19	23.34	38
Oxae3102	TRINITY_DN43837_c0_g1::TRINITY_DN43837_c0_g1_i1::g.19693::m.19693	4.595145568	ETE73352.1_1	Opha Hyaluronidase 2	Ophiophagus hannah	Hyaluronidase-2	Other	1.02E-178	4.16	23.17	39
Oxae3102	TRINITY_DN3790_c0_g1::TRINITY_DN3790_c0_g1_i1::g.8522::m.8522	4.586164246	somethingtotrickblast188	Pseudoboa nigra PNIGRA seMMP	Pseudoboa nigra	Pseudoboa nigra PNIGRA_seMMP	Other	5.37E-60	4.14	23.02	40
Oxae3102	TRINITY_DN90_c0_g1::TRINITY_DN90_c0_g1_i7::g.800::m.800	4.520422249	somethingtotrickblast186	Phalotris mertensi PMERTENSI seMMP	Phalotris mertensi	Phalotris mertensi PMERTENSI_seMMP	Other	3.22E-65	3.94	21.95	41
Oxae3102	TRINITY_DN14325_c0_g1::TRINITY_DN14325_c0_g1_i2::g.5350::m.5350	4.516645558	gi|752778942|gb|GBSH01001988.1|	TSA Boiga irregularis Birre PLA2Inh 3 transcribed RNA sequence	Boiga irregularis	PLA2Inh-3 transcribed RNA sequence	PLA2	0	3.93	21.89	42
Oxae3102	TRINITY_DN1494_c0_g1::TRINITY_DN1494_c0_g1_i6::g.10536::m.10536	4.477677328	gi|537444851|gb|GAEP01002013.1|	TSA Micrurus fulvius Mfulv PLA2 15 seq mRNA sequence	Micrurus fulvius	PLA2-15.seq mRNA sequence	PLA2	3.17E-179	3.82	21.28	43
Oxae3102	TRINITY_DN1494_c0_g1::TRINITY_DN1494_c0_g1_i7::g.10535::m.10535	4.294253136	gi|537444763|gb|GAEP01002048.1|	TSA Micrurus fulvius Mfulv PLA2 4b seq mRNA sequence	Micrurus fulvius	PLA2-4b.seq mRNA sequence	PLA2	0	3.35	18.62	44
Oxae3102	TRINITY_DN1494_c0_g1::TRINITY_DN1494_c0_g1_i3::g.10537::m.10537	4.256255873	gi|537444794|gb|GAEP01002036.1|	TSA Micrurus fulvius Mfulv PLA2 2e seq mRNA sequence	Micrurus fulvius	PLA2-2e.seq mRNA sequence	PLA2	3.60E-99	3.25	18.11	45
Oxae3102	TRINITY_DN23456_c0_g1::TRINITY_DN23456_c0_g1_i1::g.17845::m.17845	4.140778656	gi|752779200|gb|GBSH01001859.1|	TSA Boiga irregularis Birre NUCr1D transcribed RNA sequence	Boiga irregularis	NUCr1D transcribed RNA sequence	Other	0	2.99	16.64	46
Oxae3102	TRINITY_DN40011_c0_g1::TRINITY_DN40011_c0_g1_i5::g.15270::m.15270	3.855989697	gi|752782920|gb|GBSH01000071.1|	TSA Boiga irregularis Birre CTL 3 transcribed RNA sequence	Boiga irregularis	CTL-3 transcribed RNA sequence	Other	8.25E-171	2.42	13.48	47
Oxae3102	TRINITY_DN4801_c0_g1::TRINITY_DN4801_c0_g1_i1::g.12876::m.12876	3.819668183	gi|752778940|gb|GBSH01001989.1|	TSA Boiga irregularis Birre PLA2Inh gB 1 transcribed RNA sequence	Boiga irregularis	PLA2Inh-gB-1 transcribed RNA sequence	PLA2	0	2.36	13.12	48
Oxae3102	TRINITY_DN1494_c0_g1::TRINITY_DN1494_c0_g1_i2::g.10533::m.10533	3.800123353	gi|537444768|gb|GAEP01002046.1|	TSA Micrurus fulvius Mfulv PLA2 3b seq mRNA sequence	Micrurus fulvius	PLA2-3b.seq mRNA sequence	PLA2	0	2.32	12.93	49
Oxae3102	TRINITY_DN13932_c0_g1::TRINITY_DN13932_c0_g1_i1::g.3388::m.3388	3.66106548	gi|752782871|gb|GBSH01000093.1|	TSA Boiga irregularis Birre PLA2 1b transcribed RNA sequence	Boiga irregularis	PLA2-1b transcribed RNA sequence	PLA2	3.52E-154	2.09	11.65	50
Oxae3102	TRINITY_DN70860_c0_g1::TRINITY_DN70860_c0_g1_i1::g.19358::m.19358	3.621758857	gi|752782871|gb|GBSH01000093.1|	TSA Boiga irregularis Birre PLA2 1b transcribed RNA sequence	Boiga irregularis	PLA2-1b transcribed RNA sequence	PLA2	5.97E-156	2.03	11.31	51
Oxae3102	TRINITY_DN29752_c0_g1::TRINITY_DN29752_c0_g1_i1::g.12231::m.12231	3.595742339	gi|537458565|gb|GAEP01001313.1|	TSA Micrurus fulvius Mfulv RINGFinger 10 mRNA sequence	Micrurus fulvius	RINGFinger-10 mRNA sequence	Other	1.63E-176	1.99	11.09	52
Oxae3102	TRINITY_DN48304_c0_g1::TRINITY_DN48304_c0_g1_i1::g.7398::m.7398	3.583759754	gi|752782923|gb|GBSH01000070.1|	TSA Boiga irregularis Birre CTL 2 transcribed RNA sequence	Boiga irregularis	CTL-2 transcribed RNA sequence	Other	0	1.97	10.99	53
Oxae3102	TRINITY_DN2944_c0_g1::TRINITY_DN2944_c0_g1_i1::g.1169::m.1169	3.574101508	gi|699236739|gb|GBSI01000011.1|	Htorq CTL 5 transcribed RNA sequence	Hypsiglena√Ç¬†sp	CTL-5 transcribed RNA sequence	Other	8.81E-166	1.96	10.91	54
Oxae3102	TRINITY_DN80669_c0_g1::TRINITY_DN80669_c0_g1_i1::g.6299::m.6299	3.541019153	gi|537459525|gb|GAEP01001140.1|	TSA Micrurus fulvius Mfulv PLA2XIIA mRNA sequence	Micrurus fulvius	PLA2XIIA mRNA sequence	PLA2	1.95E-161	1.91	10.64	55
Oxae3102	TRINITY_DN4869_c0_g1::TRINITY_DN4869_c0_g1_i2::g.12853::m.12853	3.522306893	ETE68567.1_1	Opha Atrial natriuretic peptide receptor 3	Ophiophagus hannah	Atrial natriuretic peptide receptor 3	Other	6.37E-52	1.88	10.49	56
Oxae3102	TRINITY_DN15921_c0_g1::TRINITY_DN15921_c0_g1_i1::g.20145::m.20145	3.472487771	gi|752779202|gb|GBSH01001858.1|	TSA Boiga irregularis Birre NUCr1 transcribed RNA sequence	Boiga irregularis	NUCr1 transcribed RNA sequence	Other	0	1.81	10.1	57
Oxae3102	TRINITY_DN86880_c0_g1::TRINITY_DN86880_c0_g1_i1::g.1289::m.1289	3.283921772	gi|1446201935|gb|MH233091.1|	Spilotes sulphureus phospholipase B mRNA partial cds	Spilotes sulphureus	Spilotes sulphureus phospholipase B mRNA, partial cds	PLB	1.17E-177	1.57	8.74	58
Oxae3102	TRINITY_DN2944_c0_g1::TRINITY_DN2944_c0_g1_i2::g.1171::m.1171	2.916476644	gi|699236739|gb|GBSI01000011.1|	Htorq CTL 5 transcribed RNA sequence	Hypsiglena√Ç¬†sp	CTL-5 transcribed RNA sequence	Other	1.12E-174	1.18	6.55	59
Oxae3102	TRINITY_DN7337_c1_g1::TRINITY_DN7337_c1_g1_i1::g.15883::m.15883	2.887525271	gi|752779245|gb|GBSH01001837.1|	TSA Boiga irregularis Birre NUC3 transcribed RNA sequence	Boiga irregularis	NUC3 transcribed RNA sequence	Other	0	1.15	6.4	60
Oxae3102	TRINITY_DN1282_c0_g1::TRINITY_DN1282_c0_g1_i1::g.14284::m.14284	NA	ETE62980.1_1	Opha putative phospholipase B like 2	Ophiophagus hannah	putative phospholipase B-like 2	PLB	3.75E-153	0.79	4.37	61
Oxae3102	TRINITY_DN1494_c0_g1::TRINITY_DN1494_c0_g1_i1::g.10534::m.10534	NA	gi|537444768|gb|GAEP01002046.1|	TSA Micrurus fulvius Mfulv PLA2 3b seq mRNA sequence	Micrurus fulvius	PLA2-3b.seq mRNA sequence	PLA2	7.16E-156	0	0	62
Oxae3102	TRINITY_DN43147_c0_g1::TRINITY_DN43147_c0_g1_i1::g.16577::m.16577	NA	ETE62980.1_1	Opha putative phospholipase B like 2	Ophiophagus hannah	putative phospholipase B-like 2	PLB	9.98E-66	0.65	3.59	63
Oxae3102	TRINITY_DN43_c0_g1::TRINITY_DN43_c0_g1_i22::g.690::m.690	NA	gi|752782972|gb|GBSH01000047.1|	TSA Boiga irregularis Birre 3FTx 8b transcribed RNA sequence	Boiga irregularis	3FTx-8b transcribed RNA sequence	ThreeFTXs	2.13E-50	0	0	64
Oxae3102	TRINITY_DN66489_c0_g1::TRINITY_DN66489_c0_g1_i1::g.20065::m.20065	NA	ETE65985.1_1	Opha Antithrombin III	Ophiophagus hannah	Antithrombin-III	SVSP	5.21E-141	0	0	65
Oxae3102	TRINITY_DN11387_c0_g1::TRINITY_DN11387_c0_g1_i1::g.16310::m.16310	NA	gi|752778328|gb|GBSH01002281.1|	TSA Boiga irregularis Birre RINGFinger 121 transcribed RNA sequence	Boiga irregularis	RINGFinger-121 transcribed RNA sequence	Other	5.29E-171	0	0	66
Oxae3102	TRINITY_DN1902_c1_g1::TRINITY_DN1902_c1_g1_i1::g.8945::m.8945	NA	somethingtotrickblast196	Bothrops jararaca BJARARACA seMMP	Bothrops jararaca	Bothrops jararaca BJARARACA_seMMP	Other	1.02E-08	0	0	67
Oxae3102	TRINITY_DN68215_c0_g1::TRINITY_DN68215_c0_g1_i1::g.19688::m.19688	NA	gi|537444940|gb|GAEP01001978.1|	TSA Micrurus fulvius Mfulv CTL 1a seq mRNA sequence	Micrurus fulvius	CTL-1a.seq mRNA sequence	Other	0	0.8	4.44	68
