# Supplementary material for: Evolution of Three-Finger Toxin Genes in Neotropical Colubrine Snakes (Colubridae)
Source: Toxins (Basel). 2023 Aug 25;15(9):523. doi: 10.3390/toxins15090523 (PMC10534312; doi:10.3390/toxins15090523)
Supplement: Supplementary file 1 [file toxins-15-00523-s001.zip › Table S4_Rhbo3018TranscriptAnnotation.csv]

taxonID	seqID	log2FPKM+1	accessionNumber	blastHit	blastSpecies	gene	geneFamily	eValue	TPM	FPKM	transcript_rank
Rhbo3018	TRINITY_DN29_c0_g1::TRINITY_DN29_c0_g1_i64::g.1340::m.1340	18.74242569	gi|752782972|gb|GBSH01000047.1|	TSA Boiga irregularis Birre 3FTx 8b transcribed RNA sequence	Boiga irregularis	3FTx-8b transcribed RNA sequence	ThreeFTXs	3.09E-74	119389.33	438562.34	1
Rhbo3018	TRINITY_DN29_c0_g1::TRINITY_DN29_c0_g1_i72::g.1337::m.1337	18.3325753	gi|1446201989|gb|MH233116.1|	Spilotes sulphureus three finger toxin 8 mRNA partial cds	Spilotes sulphureus	Spilotes sulphureus three-finger toxin 8 mRNA, partial cds	ThreeFTXs	8.19E-70	89864.45	330106.25	2
Rhbo3018	TRINITY_DN81_c0_g1::TRINITY_DN81_c0_g1_i10::g.2088::m.2088	18.17350972	gi|1446201989|gb|MH233116.1|	Spilotes sulphureus three finger toxin 8 mRNA partial cds	Spilotes sulphureus	Spilotes sulphureus three-finger toxin 8 mRNA, partial cds	ThreeFTXs	1.04E-43	80483.02	295644.69	3
Rhbo3018	TRINITY_DN12930_c0_g1::TRINITY_DN12930_c0_g1_i4::g.27629::m.27629	18.15429337	gi|752783033|gb|GBSH01000020.1|	TSA Boiga irregularis Birre 3FTx 2e transcribed RNA sequence	Boiga irregularis	3FTx-2e transcribed RNA sequence	ThreeFTXs	1.97E-36	79418.11	291732.87	4
Rhbo3018	TRINITY_DN0_c4_g1::TRINITY_DN0_c4_g1_i7::g.740::m.740	14.33906081	gi|1446201966|gb|MH233106.1|	Spilotes sulphureus cysteine rich secretory protein mRNA partial cds	Spilotes sulphureus	Spilotes sulphureus cysteine-rich secretory protein mRNA, partial cds	CRISP	0	5641.58	20723.66	5
Rhbo3018	TRINITY_DN1288_c0_g1::TRINITY_DN1288_c0_g1_i1::g.38050::m.38050	13.87887666	gi|752778946|gb|GBSH01001986.1|	TSA Boiga irregularis Birre PLA2Inh 1 transcribed RNA sequence	Boiga irregularis	PLA2Inh-1 transcribed RNA sequence	PLA2	0	4100.75	15063.62	6
Rhbo3018	TRINITY_DN43_c0_g6::TRINITY_DN43_c0_g6_i2::g.1811::m.1811	13.18166941	gi|752782913|gb|GBSH01000074.1|	TSA Boiga irregularis Birre CTL 6 transcribed RNA sequence	Boiga irregularis	CTL-6 transcribed RNA sequence	Other	0	2529.1	9290.33	7
Rhbo3018	TRINITY_DN590_c1_g1::TRINITY_DN590_c1_g1_i7::g.36368::m.36368	13.1268819	gi|1446201993|gb|MH233118.1|	Spilotes sulphureus metalloproteinase mRNA partial cds	Spilotes sulphureus	Spilotes sulphureus metalloproteinase mRNA, partial cds	SVMP	0	2434.84	8944.1	8
Rhbo3018	TRINITY_DN3_c0_g1::TRINITY_DN3_c0_g1_i8::g.2007::m.2007	12.50126746	gi|752782840|gb|GBSH01000107.1|	TSA Boiga irregularis Birre Waprin 1 transcribed RNA sequence	Boiga irregularis	Waprin-1 transcribed RNA sequence	Waprin	3.13E-88	1578.03	5796.71	9
Rhbo3018	TRINITY_DN61_c0_g1::TRINITY_DN61_c0_g1_i4::g.1307::m.1307	11.58959965	gi|752782981|gb|GBSH01000043.1|	TSA Boiga irregularis Birre 3FTx 7b transcribed RNA sequence	Boiga irregularis	3FTx-7b transcribed RNA sequence	ThreeFTXs	2.22E-31	838.71	3080.89	10
Rhbo3018	TRINITY_DN1679_c0_g3::TRINITY_DN1679_c0_g3_i1::g.54561::m.54561	11.20197073	gi|752782923|gb|GBSH01000070.1|	TSA Boiga irregularis Birre CTL 2 transcribed RNA sequence	Boiga irregularis	CTL-2 transcribed RNA sequence	Other	0	641.03	2354.75	11
Rhbo3018	TRINITY_DN902_c3_g1::TRINITY_DN902_c3_g1_i1::g.39001::m.39001	10.63805573	gi|752782905|gb|GBSH01000077.1|	TSA Boiga irregularis Birre CTL 8b transcribed RNA sequence	Boiga irregularis	CTL-8b transcribed RNA sequence	Other	3.40E-41	433.55	1592.58	12
Rhbo3018	TRINITY_DN328_c0_g1::TRINITY_DN328_c0_g1_i4::g.47126::m.47126	10.21301914	gi|752778944|gb|GBSH01001987.1|	TSA Boiga irregularis Birre PLA2Inh 2 transcribed RNA sequence	Boiga irregularis	PLA2Inh-2 transcribed RNA sequence	PLA2	0	322.84	1185.93	13
Rhbo3018	TRINITY_DN735_c0_g2::TRINITY_DN735_c0_g2_i2::g.49251::m.49251	9.739105507	gi|1446201935|gb|MH233091.1|	Spilotes sulphureus phospholipase B mRNA partial cds	Spilotes sulphureus	Spilotes sulphureus phospholipase B mRNA, partial cds	PLB	0	232.38	853.6	14
Rhbo3018	TRINITY_DN637_c4_g1::TRINITY_DN637_c4_g1_i1::g.16167::m.16167	8.146237715	gi|752778938|gb|GBSH01001990.1|	TSA Boiga irregularis Birre PLA2Inh gB 2 transcribed RNA sequence	Boiga irregularis	PLA2Inh-gB-2 transcribed RNA sequence	PLA2	0	76.85	282.31	15
Rhbo3018	TRINITY_DN3_c0_g1::TRINITY_DN3_c0_g1_i1::g.2006::m.2006	8.090747595	gi|752782838|gb|GBSH01000108.1|	TSA Boiga irregularis Birre Waprin 2 transcribed RNA sequence	Boiga irregularis	Waprin-2 transcribed RNA sequence	Waprin	2.32E-165	73.94	271.62	16
Rhbo3018	TRINITY_DN92094_c0_g1::TRINITY_DN92094_c0_g1_i1::g.12478::m.12478	7.449726433	gi|752782917|gb|GBSH01000072.1|	TSA Boiga irregularis Birre CTL 4 transcribed RNA sequence	Boiga irregularis	CTL-4 transcribed RNA sequence	Other	0	47.32	173.82	17
Rhbo3018	TRINITY_DN3291_c0_g1::TRINITY_DN3291_c0_g1_i31::g.26205::m.26205	7.357288073	gi|752778940|gb|GBSH01001989.1|	TSA Boiga irregularis Birre PLA2Inh gB 1 transcribed RNA sequence	Boiga irregularis	PLA2Inh-gB-1 transcribed RNA sequence	PLA2	0	44.37	162.97	18
Rhbo3018	TRINITY_DN19_c1_g2::TRINITY_DN19_c1_g2_i13::g.1931::m.1931	6.989706707	gi|752778936|gb|GBSH01001991.1|	TSA Boiga irregularis Birre PLA2InhB transcribed RNA sequence	Boiga irregularis	PLA2InhB transcribed RNA sequence	PLA2	3.60E-134	34.32	126.09	19
Rhbo3018	TRINITY_DN2206_c0_g2::TRINITY_DN2206_c0_g2_i3::g.50970::m.50970	6.381283373	gi|537458565|gb|GAEP01001313.1|	TSA Micrurus fulvius Mfulv RINGFinger 10 mRNA sequence	Micrurus fulvius	RINGFinger-10 mRNA sequence	Other	0	22.42	82.36	20
Rhbo3018	TRINITY_DN9885_c0_g1::TRINITY_DN9885_c0_g1_i4::g.50203::m.50203	6.363171077	gi|521755177|gb|GAAZ01002067.1|	TSA Crotalus horridus Chorr RiboRecyclingFactor mRNA sequence	Crotalus horridus	RiboRecyclingFactor mRNA sequence	Other	0	22.14	81.32	21
Rhbo3018	TRINITY_DN3_c0_g1::TRINITY_DN3_c0_g1_i6::g.2005::m.2005	6.332707934	gi|752782838|gb|GBSH01000108.1|	TSA Boiga irregularis Birre Waprin 2 transcribed RNA sequence	Boiga irregularis	Waprin-2 transcribed RNA sequence	Waprin	2.76E-120	21.67	79.6	22
Rhbo3018	TRINITY_DN3988_c0_g1::TRINITY_DN3988_c0_g1_i5::g.15151::m.15151	6.176522247	ETE64729.1_1	Opha Serine protease inhibitor Kazal type 5	Ophiophagus hannah	Serine protease inhibitor Kazal-type 5	SVSP	0	19.42	71.33	23
Rhbo3018	TRINITY_DN11251_c0_g1::TRINITY_DN11251_c0_g1_i1::g.10025::m.10025	6.130107179	gi|1446201968|gb|MH233107.1|	Spilotes sulphureus metalloproteinase inhibitor mRNA partial cds	Spilotes sulphureus	Spilotes sulphureus metalloproteinase inhibitor mRNA, partial cds	SVMP	0	18.79	69.04	24
Rhbo3018	TRINITY_DN5759_c0_g2::TRINITY_DN5759_c0_g2_i1::g.33048::m.33048	6.032541697	gi|752779202|gb|GBSH01001858.1|	TSA Boiga irregularis Birre NUCr1 transcribed RNA sequence	Boiga irregularis	NUCr1 transcribed RNA sequence	Other	0	17.55	64.46	25
Rhbo3018	TRINITY_DN1397_c0_g1::TRINITY_DN1397_c0_g1_i2::g.51434::m.51434	5.85723458	gi|752779200|gb|GBSH01001859.1|	TSA Boiga irregularis Birre NUCr1D transcribed RNA sequence	Boiga irregularis	NUCr1D transcribed RNA sequence	Other	0	15.51	56.97	26
Rhbo3018	TRINITY_DN82960_c0_g1::TRINITY_DN82960_c0_g1_i1::g.55135::m.55135	5.701826258	gi|537457595|gb|GAEP01001470.1|	TSA Micrurus fulvius SerArgRichSplicingFac 4 mRNA sequence	Micrurus fulvius	SerArgRichSplicingFac-4 mRNA sequence	Other	0	13.9	51.05	27
Rhbo3018	TRINITY_DN3759_c0_g1::TRINITY_DN3759_c0_g1_i1::g.22416::m.22416	5.674969031	ETE61110.1_1	Opha Cysteine rich protein 2	Ophiophagus hannah	Cysteine-rich protein 2	CRISP	0	13.64	50.09	28
Rhbo3018	TRINITY_DN63_c0_g1::TRINITY_DN63_c0_g1_i17::g.1818::m.1818	5.514437914	gi|752778942|gb|GBSH01001988.1|	TSA Boiga irregularis Birre PLA2Inh 3 transcribed RNA sequence	Boiga irregularis	PLA2Inh-3 transcribed RNA sequence	PLA2	0	12.17	44.71	29
Rhbo3018	TRINITY_DN46924_c0_g1::TRINITY_DN46924_c0_g1_i1::g.33385::m.33385	5.292413668	gi|537458553|gb|GAEP01001315.1|	TSA Micrurus fulvius Mfulv RINGFinger103 mRNA sequence	Micrurus fulvius	RINGFinger103 mRNA sequence	Other	0	10.4	38.19	30
Rhbo3018	TRINITY_DN14599_c0_g1::TRINITY_DN14599_c0_g1_i2::g.25225::m.25225	5.128045891	gi|752778328|gb|GBSH01002281.1|	TSA Boiga irregularis Birre RINGFinger 121 transcribed RNA sequence	Boiga irregularis	RINGFinger-121 transcribed RNA sequence	Other	0	9.25	33.97	31
Rhbo3018	TRINITY_DN17364_c0_g1::TRINITY_DN17364_c0_g1_i1::g.17849::m.17849	5.029011087	gi|537459525|gb|GAEP01001140.1|	TSA Micrurus fulvius Mfulv PLA2XIIA mRNA sequence	Micrurus fulvius	PLA2XIIA mRNA sequence	PLA2	0	8.62	31.65	32
Rhbo3018	TRINITY_DN767_c1_g3::TRINITY_DN767_c1_g3_i1::g.49118::m.49118	5.021479727	gi|521755129|gb|GAAZ01002083.1|	TSA Crotalus horridus Chorr RINGFinger 121 mRNA sequence	Crotalus horridus	RINGFinger-121 mRNA sequence	Other	5.18E-06	8.57	31.48	33
Rhbo3018	TRINITY_DN3291_c0_g1::TRINITY_DN3291_c0_g1_i15::g.26210::m.26210	4.783456654	gi|752778940|gb|GBSH01001989.1|	TSA Boiga irregularis Birre PLA2Inh gB 1 transcribed RNA sequence	Boiga irregularis	PLA2Inh-gB-1 transcribed RNA sequence	PLA2	1.36E-132	7.22	26.54	34
Rhbo3018	TRINITY_DN33038_c0_g1::TRINITY_DN33038_c0_g1_i2::g.31369::m.31369	4.635754391	gi|752776300|gb|GBSH01003203.1|	TSA Boiga irregularis Birre ZnRINGFinger 3 transcribed RNA sequence	Boiga irregularis	ZnRINGFinger-3 transcribed RNA sequence	Other	0	6.5	23.86	35
Rhbo3018	TRINITY_DN1616_c0_g1::TRINITY_DN1616_c0_g1_i2::g.54641::m.54641	4.546585829	ETE63004.1_1	Opha Disintegrin and metalloproteinase domain containing protein 10	Ophiophagus hannah	Disintegrin and metalloproteinase domain-containing protein 10	SVMP	9.62E-125	6.09	22.37	36
Rhbo3018	TRINITY_DN56222_c0_g2::TRINITY_DN56222_c0_g2_i1::g.8674::m.8674	4.525442506	ETE65188.1_1	Opha Matrix metalloproteinase 15	Ophiophagus hannah	Matrix metalloproteinase-15	SVMP	1.25E-134	6	22.03	37
Rhbo3018	TRINITY_DN28130_c0_g1::TRINITY_DN28130_c0_g1_i1::g.51027::m.51027	4.388189537	ETE74105.1_1	Opha Matrix metalloproteinase 19	Ophiophagus hannah	Matrix metalloproteinase-19	SVMP	0	5.43	19.94	38
Rhbo3018	TRINITY_DN3842_c0_g1::TRINITY_DN3842_c0_g1_i1::g.2482::m.2482	4.266036894	gi|1446201956|gb|MH233101.1|	Spilotes sulphureus Kunitz type protease inhibitor mRNA partial cds	Spilotes sulphureus	Spilotes sulphureus Kunitz-type protease inhibitor mRNA, partial cds	KUNITZ	0	4.97	18.24	39
Rhbo3018	TRINITY_DN14594_c0_g1::TRINITY_DN14594_c0_g1_i1::g.25283::m.25283	4.234194723	ETE57002.1_1	Opha Inactive serine protease 45	Ophiophagus hannah	Inactive serine protease 45	SVSP	4.01E-77	4.85	17.82	40
Rhbo3018	TRINITY_DN13349_c0_g1::TRINITY_DN13349_c0_g1_i6::g.33218::m.33218	4.116863758	gi|699235422|gb|GBSI01000670.1|	Htorq CytNUCIII transcribed RNA sequence	Hypsiglena√Ç¬†sp	CytNUCIII transcribed RNA sequence	Other	0	4.45	16.35	41
Rhbo3018	TRINITY_DN3431_c0_g1::TRINITY_DN3431_c0_g1_i3::g.19105::m.19105	4.08491466	gi|387018153|gb|JU175671.1|	TSA Crotalus adamanteus Cadam RINGFinger5 mRNA sequence	Crotalus adamanteus	RINGFinger5, mRNA sequence	Other	0	4.35	15.97	42
Rhbo3018	TRINITY_DN5569_c0_g1::TRINITY_DN5569_c0_g1_i1::g.43426::m.43426	3.983677695	gi|752781036|gb|GBSH01000956.1|	TSA Boiga irregularis Birre ElongFattyAcid5 transcribed RNA sequence	Boiga irregularis	ElongFattyAcid5 transcribed RNA sequence	Other	0	4.04	14.82	43
Rhbo3018	TRINITY_DN14362_c0_g1::TRINITY_DN14362_c0_g1_i1::g.14436::m.14436	3.956056652	ETE67283.1_1	Opha A disintegrin and metalloproteinase with thrombospondin motifs 1	Ophiophagus hannah	A disintegrin and metalloproteinase with thrombospondin motifs 1	SVMP	2.48E-164	3.95	14.52	44
Rhbo3018	TRINITY_DN14052_c0_g2::TRINITY_DN14052_c0_g2_i1::g.55418::m.55418	3.943921327	ETE58411.1_1	Opha NGFI A binding protein 1	Ophiophagus hannah	NGFI-A-binding protein 1	Other	1.44E-151	3.92	14.39	45
Rhbo3018	TRINITY_DN26792_c0_g1::TRINITY_DN26792_c0_g1_i1::g.10375::m.10375	3.864928972	gi|387018147|gb|JU175668.1|	TSA Crotalus adamanteus Cadam RINGFinger170 mRNA sequence	Crotalus adamanteus	RINGFinger170, mRNA sequence	Other	0	3.69	13.57	46
Rhbo3018	TRINITY_DN9793_c0_g1::TRINITY_DN9793_c0_g1_i1::g.35829::m.35829	3.791814071	ETE68567.1_1	Opha Atrial natriuretic peptide receptor 3	Ophiophagus hannah	Atrial natriuretic peptide receptor 3	Other	3.87E-60	3.5	12.85	47
Rhbo3018	TRINITY_DN50457_c1_g1::TRINITY_DN50457_c1_g1_i2::g.12183::m.12183	3.759155834	ETE69873.1_1	Opha Cysteine rich with EGF like domain protein 1	Ophiophagus hannah	Cysteine-rich with EGF-like domain protein 1	CRISP	0	3.41	12.54	48
Rhbo3018	TRINITY_DN56222_c0_g1::TRINITY_DN56222_c0_g1_i3::g.8669::m.8669	3.738767837	ETE65188.1_1	Opha Matrix metalloproteinase 15	Ophiophagus hannah	Matrix metalloproteinase-15	SVMP	2.50E-124	3.36	12.35	49
Rhbo3018	TRINITY_DN5368_c0_g1::TRINITY_DN5368_c0_g1_i1::g.53108::m.53108	3.690417096	ETE73352.1_1	Opha Hyaluronidase 2	Ophiophagus hannah	Hyaluronidase-2	Other	0	3.24	11.91	50
Rhbo3018	TRINITY_DN11707_c0_g1::TRINITY_DN11707_c0_g1_i1::g.35594::m.35594	3.678071905	gi|387016503|gb|JU174845.1|	TSA Crotalus adamanteus Cadam InsulinGF1Rec mRNA sequence	Crotalus adamanteus	InsulinGF1Rec, mRNA sequence	Other	0	3.21	11.8	51
Rhbo3018	TRINITY_DN789_c1_g1::TRINITY_DN789_c1_g1_i1::g.49171::m.49171	3.62058641	gi|752779251|gb|GBSH01001834.1|	TSA Boiga irregularis Birre NUC 2 transcribed RNA sequence	Boiga irregularis	NUC-2 transcribed RNA sequence	Other	0	3.08	11.3	52
Rhbo3018	TRINITY_DN11851_c0_g1::TRINITY_DN11851_c0_g1_i3::g.16890::m.16890	3.513490746	gi|752779249|gb|GBSH01001835.1|	TSA Boiga irregularis Birre NUC10 transcribed RNA sequence	Boiga irregularis	NUC10 transcribed RNA sequence	Other	0	2.84	10.42	53
Rhbo3018	TRINITY_DN3347_c0_g1::TRINITY_DN3347_c0_g1_i3::g.40484::m.40484	3.495695163	gi|752782911|gb|GBSH01000075.1|	TSA Boiga irregularis Birre CTL 7 transcribed RNA sequence	Boiga irregularis	CTL-7 transcribed RNA sequence	Other	6.97E-167	2.8	10.28	54
Rhbo3018	TRINITY_DN29200_c0_g1::TRINITY_DN29200_c0_g1_i1::g.9205::m.9205	3.488000771	ETE61525.1_1	Opha Cytosolic phospholipase A2 epsilon	Ophiophagus hannah	Cytosolic phospholipase A2 epsilon	PLA2	0	2.78	10.22	55
Rhbo3018	TRINITY_DN56486_c0_g1::TRINITY_DN56486_c0_g1_i1::g.40791::m.40791	3.420886575	ETE65985.1_1	Opha Antithrombin III	Ophiophagus hannah	Antithrombin-III	SVSP	0	2.64	9.71	56
Rhbo3018	TRINITY_DN12536_c0_g1::TRINITY_DN12536_c0_g1_i3::g.35149::m.35149	3.388189537	ETE58463.1_1	Opha Atrial natriuretic peptide receptor 2	Ophiophagus hannah	Atrial natriuretic peptide receptor 2	Other	2.06E-81	2.58	9.47	57
Rhbo3018	TRINITY_DN14336_c0_g1::TRINITY_DN14336_c0_g1_i1::g.14467::m.14467	3.367371066	ETE67283.1_1	Opha A disintegrin and metalloproteinase with thrombospondin motifs 1	Ophiophagus hannah	A disintegrin and metalloproteinase with thrombospondin motifs 1	SVMP	0	2.54	9.32	58
Rhbo3018	TRINITY_DN11882_c0_g1::TRINITY_DN11882_c0_g1_i1::g.16945::m.16945	3.321928095	ETE67862.1_1	Opha Hyaluronidase 4	Ophiophagus hannah	Hyaluronidase-4	Other	0	2.45	9	59
Rhbo3018	TRINITY_DN72851_c0_g1::TRINITY_DN72851_c0_g1_i1::g.42187::m.42187	3.298658316	ETE74105.1_1	Opha Matrix metalloproteinase 19	Ophiophagus hannah	Matrix metalloproteinase-19	SVMP	0	2.41	8.84	60
Rhbo3018	TRINITY_DN64243_c0_g1::TRINITY_DN64243_c0_g1_i1::g.48738::m.48738	3.270528942	ETE60018.1_1	Opha Cytosolic phospholipase A2	Ophiophagus hannah	Cytosolic phospholipase A2	PLA2	0	2.35	8.65	61
Rhbo3018	TRINITY_DN30001_c0_g1::TRINITY_DN30001_c0_g1_i1::g.48819::m.48819	3.252476214	gi|521754653|gb|GAAZ01002267.1|	TSA Crotalus horridus SerArgSplicingFactor12 mRNA sequence	Crotalus horridus	SerArgSplicingFactor12 mRNA sequence	Other	1.33E-162	2.32	8.53	62
Rhbo3018	TRINITY_DN328_c0_g1::TRINITY_DN328_c0_g1_i2::g.47127::m.47127	3.240314329	gi|752778944|gb|GBSH01001987.1|	TSA Boiga irregularis Birre PLA2Inh 2 transcribed RNA sequence	Boiga irregularis	PLA2Inh-2 transcribed RNA sequence	PLA2	6.87E-143	2.3	8.45	63
Rhbo3018	TRINITY_DN9018_c0_g1::TRINITY_DN9018_c0_g1_i1::g.28232::m.28232	3.23878686	gi|537458532|gb|GAEP01001319.1|	TSA Micrurus fulvius Mfulv RINGFinger215 mRNA sequence	Micrurus fulvius	RINGFinger215 mRNA sequence	Other	0	2.3	8.44	64
Rhbo3018	TRINITY_DN58639_c0_g1::TRINITY_DN58639_c0_g1_i1::g.45424::m.45424	3.12763328	ETE69340.1_1	Opha Mannan binding lectin serine protease 2	Ophiophagus hannah	Mannan-binding lectin serine protease 2	SVSP	6.35E-171	2.11	7.74	65
Rhbo3018	TRINITY_DN22346_c4_g1::TRINITY_DN22346_c4_g1_i1::g.32853::m.32853	3.080657663	gi|752778326|gb|GBSH01002282.1|	TSA Boiga irregularis Birre RINGFinger 141 transcribed RNA sequence	Boiga irregularis	RINGFinger-141 transcribed RNA sequence	Other	0	2.03	7.46	66
Rhbo3018	TRINITY_DN531_c0_g1::TRINITY_DN531_c0_g1_i9::g.36404::m.36404	3.063502942	gi|537459527|gb|GAEP01001139.1|	TSA Micrurus fulvius Mfulv PLA2cyt mRNA sequence	Micrurus fulvius	PLA2cyt mRNA sequence	PLA2	0	2	7.36	67
Rhbo3018	TRINITY_DN7140_c0_g2::TRINITY_DN7140_c0_g2_i1::g.52324::m.52324	3.021479727	somethingtotrickblast194	Echinanthera cyanopleura ECYANOPLEURA seMMP	Echinanthera cyanopleura	Echinanthera cyanopleura ECYANOPLEURA_seMMP	Other	0	1.94	7.12	68
Rhbo3018	TRINITY_DN101852_c0_g1::TRINITY_DN101852_c0_g1_i1::g.59274::m.59274	2.996388746	ETE73638.1_1	Opha Hyaluronidase 2	Ophiophagus hannah	Hyaluronidase-2	Other	1.13E-147	1.9	6.98	69
Rhbo3018	TRINITY_DN12689_c1_g1::TRINITY_DN12689_c1_g1_i2::g.15671::m.15671	2.937344392	ETE57205.1_1	Opha Disintegrin and metalloproteinase domain containing protein 9	Ophiophagus hannah	Disintegrin and metalloproteinase domain-containing protein 9	SVMP	1.49E-97	1.81	6.66	70
Rhbo3018	TRINITY_DN101339_c0_g1::TRINITY_DN101339_c0_g1_i1::g.57783::m.57783	2.916476644	ETE69340.1_1	Opha Mannan binding lectin serine protease 2	Ophiophagus hannah	Mannan-binding lectin serine protease 2	SVSP	0	1.78	6.55	71
Rhbo3018	TRINITY_DN87005_c0_g1::TRINITY_DN87005_c0_g1_i1::g.36253::m.36253	2.887525271	ETE60018.1_1	Opha Cytosolic phospholipase A2	Ophiophagus hannah	Cytosolic phospholipase A2	PLA2	9.76E-94	1.74	6.4	72
Rhbo3018	TRINITY_DN5445_c0_g1::TRINITY_DN5445_c0_g1_i1::g.10210::m.10210	2.843983844	ETE69241.1_1	Opha Disintegrin and metalloproteinase domain containing protein 12	Ophiophagus hannah	Disintegrin and metalloproteinase domain-containing protein 12	SVMP	0	1.68	6.18	73
Rhbo3018	TRINITY_DN5368_c0_g1::TRINITY_DN5368_c0_g1_i3::g.53107::m.53107	2.825785627	ETE73352.1_1	Opha Hyaluronidase 2	Ophiophagus hannah	Hyaluronidase-2	Other	0	1.66	6.09	74
Rhbo3018	TRINITY_DN12194_c0_g2::TRINITY_DN12194_c0_g2_i1::g.42627::m.42627	2.733354341	ETE63977.1_1	Opha Cytosolic phospholipase A2 delta	Ophiophagus hannah	Cytosolic phospholipase A2 delta	PLA2	3.21E-93	1.54	5.65	75
Rhbo3018	TRINITY_DN735_c1_g1::TRINITY_DN735_c1_g1_i1::g.49258::m.49258	2.6622055	gi|1446201935|gb|MH233091.1|	Spilotes sulphureus phospholipase B mRNA partial cds	Spilotes sulphureus	Spilotes sulphureus phospholipase B mRNA, partial cds	PLB	4.02E-43	1.45	5.33	76
Rhbo3018	TRINITY_DN54732_c0_g1::TRINITY_DN54732_c0_g1_i1::g.9745::m.9745	2.650764559	gi|752780179|gb|GBSH01001372.1|	TSA Boiga irregularis Birre InsulinGF 5 transcribed RNA sequence	Boiga irregularis	InsulinGF-5 transcribed RNA sequence	Other	3.01E-153	1.44	5.28	77
Rhbo3018	TRINITY_DN33751_c0_g1::TRINITY_DN33751_c0_g1_i1::g.39652::m.39652	2.646162657	gi|752779245|gb|GBSH01001837.1|	TSA Boiga irregularis Birre NUC3 transcribed RNA sequence	Boiga irregularis	NUC3 transcribed RNA sequence	Other	0	1.43	5.26	78
Rhbo3018	TRINITY_DN30427_c0_g2::TRINITY_DN30427_c0_g2_i1::g.55808::m.55808	2.575312331	ETE71158.1_1	Opha 85 kDa calcium independent phospholipase A2	Ophiophagus hannah	85 kDa calcium-independent phospholipase A2	PLA2	9.62E-169	1.35	4.96	79
Rhbo3018	TRINITY_DN61753_c0_g2::TRINITY_DN61753_c0_g2_i1::g.17382::m.17382	2.469885976	ETE61252.1_1	Opha A disintegrin and metalloproteinase with thrombospondin motifs 7	Ophiophagus hannah	A disintegrin and metalloproteinase with thrombospondin motifs 7	SVMP	1.52E-52	1.24	4.54	80
Rhbo3018	TRINITY_DN13947_c0_g1::TRINITY_DN13947_c0_g1_i2::g.9094::m.9094	2.381283373	gi|387014897|gb|JU174042.1|	TSA Crotalus adamanteus Cadam CaIndepPLA2g mRNA sequence	Crotalus adamanteus	CaIndepPLA2g, mRNA sequence	PLA2	0	1.15	4.21	81
Rhbo3018	TRINITY_DN112021_c0_g1::TRINITY_DN112021_c0_g1_i1::g.57703::m.57703	NA	gi|752782840|gb|GBSH01000107.1|	TSA Boiga irregularis Birre Waprin 1 transcribed RNA sequence	Boiga irregularis	Waprin-1 transcribed RNA sequence	Waprin	8.26E-10	0	0	82
Rhbo3018	TRINITY_DN12924_c0_g1::TRINITY_DN12924_c0_g1_i1::g.27622::m.27622	NA	ETE64653.1_1	Opha Serine protease 27	Ophiophagus hannah	Serine protease 27	SVSP	1.47E-96	0	0	83
Rhbo3018	TRINITY_DN14336_c0_g1::TRINITY_DN14336_c0_g1_i2::g.14468::m.14468	NA	ETE67283.1_1	Opha A disintegrin and metalloproteinase with thrombospondin motifs 1	Ophiophagus hannah	A disintegrin and metalloproteinase with thrombospondin motifs 1	SVMP	2.25E-170	0	0	84
Rhbo3018	TRINITY_DN14369_c1_g2::TRINITY_DN14369_c1_g2_i1::g.14504::m.14504	NA	ETE62327.1_1	Opha Matrix metalloproteinase 14	Ophiophagus hannah	Matrix metalloproteinase-14	SVMP	2.44E-154	0.61	2.26	85
Rhbo3018	TRINITY_DN558_c0_g1::TRINITY_DN558_c0_g1_i7::g.36577::m.36577	NA	ETE62980.1_1	Opha putative phospholipase B like 2	Ophiophagus hannah	putative phospholipase B-like 2	PLB	0	0.56	2.05	86
Rhbo3018	TRINITY_DN58992_c0_g1::TRINITY_DN58992_c0_g1_i1::g.6126::m.6126	NA	ETE57932.1_1	Opha Serine protease 23	Ophiophagus hannah	Serine protease 23	SVSP	1.15E-152	0.6	2.19	87
Rhbo3018	TRINITY_DN6142_c1_g3::TRINITY_DN6142_c1_g3_i1::g.39458::m.39458	NA	gi|537444820|gb|GAEP01002025.1|	TSA Micrurus fulvius Mfulv PLA2 23 seq mRNA sequence	Micrurus fulvius	PLA2-23.seq mRNA sequence	PLA2	6.01E-11	0	0	88
Rhbo3018	TRINITY_DN7399_c0_g1::TRINITY_DN7399_c0_g1_i1::g.42557::m.42557	NA	ETE73541.1_1	Opha Cysteine rich motor neuron 1 protein	Ophiophagus hannah	Cysteine-rich motor neuron 1 protein	CRISP	0	0.78	2.87	89
Rhbo3018	TRINITY_DN81787_c0_g1::TRINITY_DN81787_c0_g1_i1::g.9055::m.9055	NA	ETE67732.1_1	Opha Matrix metalloproteinase 28	Ophiophagus hannah	Matrix metalloproteinase-28	SVMP	2.28E-144	0	0	90
Rhbo3018	TRINITY_DN103518_c0_g1::TRINITY_DN103518_c0_g1_i1::g.56827::m.56827	NA	gi|752779249|gb|GBSH01001835.1|	TSA Boiga irregularis Birre NUC10 transcribed RNA sequence	Boiga irregularis	NUC10 transcribed RNA sequence	Other	5.21E-176	0	0	91
Rhbo3018	TRINITY_DN106653_c0_g1::TRINITY_DN106653_c0_g1_i1::g.58206::m.58206	NA	ETE73345.1_1	Opha Hyaluronidase 3	Ophiophagus hannah	Hyaluronidase-3	Other	2.92E-128	0.89	3.27	92
Rhbo3018	TRINITY_DN11882_c0_g1::TRINITY_DN11882_c0_g1_i3::g.16946::m.16946	NA	ETE67862.1_1	Opha Hyaluronidase 4	Ophiophagus hannah	Hyaluronidase-4	Other	0	0.3	1.09	93
Rhbo3018	TRINITY_DN1397_c0_g1::TRINITY_DN1397_c0_g1_i5::g.51431::m.51431	NA	gi|752779200|gb|GBSH01001859.1|	TSA Boiga irregularis Birre NUCr1D transcribed RNA sequence	Boiga irregularis	NUCr1D transcribed RNA sequence	Other	0	0	0	94
Rhbo3018	TRINITY_DN14052_c0_g1::TRINITY_DN14052_c0_g1_i2::g.55416::m.55416	NA	ETE58411.1_1	Opha NGFI A binding protein 1	Ophiophagus hannah	NGFI-A-binding protein 1	Other	7.26E-171	0	0	95
Rhbo3018	TRINITY_DN33038_c0_g2::TRINITY_DN33038_c0_g2_i1::g.31373::m.31373	NA	gi|752776300|gb|GBSH01003203.1|	TSA Boiga irregularis Birre ZnRINGFinger 3 transcribed RNA sequence	Boiga irregularis	ZnRINGFinger-3 transcribed RNA sequence	Other	5.14E-143	0.81	2.98	96
Rhbo3018	TRINITY_DN3347_c0_g1::TRINITY_DN3347_c0_g1_i1::g.40479::m.40479	NA	gi|752782903|gb|GBSH01000078.1|	TSA Boiga irregularis Birre CTL 9a transcribed RNA sequence	Boiga irregularis	CTL-9a transcribed RNA sequence	Other	2.25E-130	0.42	1.55	97
Rhbo3018	TRINITY_DN3347_c0_g1::TRINITY_DN3347_c0_g1_i7::g.40483::m.40483	NA	gi|752782903|gb|GBSH01000078.1|	TSA Boiga irregularis Birre CTL 9a transcribed RNA sequence	Boiga irregularis	CTL-9a transcribed RNA sequence	Other	5.36E-91	0	0	98
Rhbo3018	TRINITY_DN57130_c0_g1::TRINITY_DN57130_c0_g1_i1::g.40038::m.40038	NA	gi|387016503|gb|JU174845.1|	TSA Crotalus adamanteus Cadam InsulinGF1Rec mRNA sequence	Crotalus adamanteus	InsulinGF1Rec, mRNA sequence	Other	5.87E-156	0	0	99
Rhbo3018	TRINITY_DN57638_c0_g1::TRINITY_DN57638_c0_g1_i1::g.31921::m.31921	NA	gi|387016503|gb|JU174845.1|	TSA Crotalus adamanteus Cadam InsulinGF1Rec mRNA sequence	Crotalus adamanteus	InsulinGF1Rec, mRNA sequence	Other	8.48E-129	0	0	100
Rhbo3018	TRINITY_DN58807_c0_g1::TRINITY_DN58807_c0_g1_i1::g.24204::m.24204	NA	somethingtotrickblast192	Tropidodryas serra TSERRA seMMP	Tropidodryas serra	Tropidodryas serra TSERRA_seMMP	Other	1.50E-131	0	0	101
Rhbo3018	TRINITY_DN71060_c0_g1::TRINITY_DN71060_c0_g1_i1::g.43074::m.43074	NA	gi|752779245|gb|GBSH01001837.1|	TSA Boiga irregularis Birre NUC3 transcribed RNA sequence	Boiga irregularis	NUC3 transcribed RNA sequence	Other	5.32E-161	0	0	102
Rhbo3018	TRINITY_DN7140_c0_g1::TRINITY_DN7140_c0_g1_i1::g.52323::m.52323	NA	somethingtotrickblast192	Tropidodryas serra TSERRA seMMP	Tropidodryas serra	Tropidodryas serra TSERRA_seMMP	Other	1.15E-142	0	0	103
Rhbo3018	TRINITY_DN83423_c0_g1::TRINITY_DN83423_c0_g1_i1::g.39852::m.39852	NA	ETE62129.1_1	Opha NGFI A binding protein 2	Ophiophagus hannah	NGFI-A-binding protein 2	Other	1.08E-137	0.77	2.82	104
Rhbo3018	TRINITY_DN9018_c0_g1::TRINITY_DN9018_c0_g1_i2::g.28233::m.28233	NA	gi|537458532|gb|GAEP01001319.1|	TSA Micrurus fulvius Mfulv RINGFinger215 mRNA sequence	Micrurus fulvius	RINGFinger215 mRNA sequence	Other	0	0.74	2.72	105
