# Supplementary material for: Evolution of Three-Finger Toxin Genes in Neotropical Colubrine Snakes (Colubridae)
Source: Toxins (Basel). 2023 Aug 25;15(9):523. doi: 10.3390/toxins15090523 (PMC10534312; doi:10.3390/toxins15090523)
Supplement: Supplementary file 1 [file toxins-15-00523-s001.zip › Table S5_Spsu0562TranscriptAnnotation.csv]

taxonID	seqID	log2FPKM+1	accessionNumber	blastHit	blastSpecies	gene	geneFamily	eValue	TPM	FPKM	transcript_rank
Pssu0562	TRINITY_DN0_c0_g1::TRINITY_DN0_c0_g1_i12::g.435::m.435	20.41786028	gi|1446201987|gb|MH233115.1|	Spilotes sulphureus three finger toxin 4 mRNA partial cds	Spilotes sulphureus	Spilotes sulphureus three-finger toxin 4 mRNA, partial cds	ThreeFTXs	6.65E-166	375793.13	1400838.54	1
Pssu0562	TRINITY_DN0_c0_g1::TRINITY_DN0_c0_g1_i26::g.440::m.440	19.09166278	gi|1446201991|gb|MH233117.1|	Spilotes sulphureus three finger toxin 11 mRNA partial cds	Spilotes sulphureus	Spilotes sulphureus three-finger toxin 11 mRNA, partial cds	ThreeFTXs	7.72E-125	149872.91	558679.05	2
Pssu0562	TRINITY_DN0_c0_g1::TRINITY_DN0_c0_g1_i8::g.434::m.434	18.65242389	gi|1446201976|gb|MH233111.1|	Spilotes sulphureus three finger toxin 7 mRNA partial cds	Spilotes sulphureus	Spilotes sulphureus three-finger toxin 7 mRNA, partial cds	ThreeFTXs	1.48E-162	110534.74	412038.72	3
Pssu0562	TRINITY_DN0_c0_g1::TRINITY_DN0_c0_g1_i4::g.439::m.439	18.48461842	gi|1446201989|gb|MH233116.1|	Spilotes sulphureus three finger toxin 8 mRNA partial cds	Spilotes sulphureus	Spilotes sulphureus three-finger toxin 8 mRNA, partial cds	ThreeFTXs	7.10E-141	98397.53	366795.01	4
Pssu0562	TRINITY_DN68_c0_g4::TRINITY_DN68_c0_g4_i1::g.851::m.851	14.26067921	gi|1446201966|gb|MH233106.1|	Spilotes sulphureus cysteine rich secretory protein mRNA partial cds	Spilotes sulphureus	Spilotes sulphureus cysteine-rich secretory protein mRNA, partial cds	CRISP	0	5265.39	19627.73	5
Pssu0562	TRINITY_DN0_c0_g1::TRINITY_DN0_c0_g1_i41::g.437::m.437	11.93169783	gi|1446201972|gb|MH233109.1|	Spilotes sulphureus three finger toxin 3 mRNA partial cds	Spilotes sulphureus	Spilotes sulphureus three-finger toxin 3 mRNA, partial cds	ThreeFTXs	1.44E-52	1047.73	3905.6	6
Pssu0562	TRINITY_DN3621_c0_g1::TRINITY_DN3621_c0_g1_i1::g.6373::m.6373	11.23475757	gi|752778944|gb|GBSH01001987.1|	TSA Boiga irregularis Birre PLA2Inh 2 transcribed RNA sequence	Boiga irregularis	PLA2Inh-2 transcribed RNA sequence	PLA2	0	646.22	2408.9	7
Pssu0562	TRINITY_DN508_c0_g1::TRINITY_DN508_c0_g1_i17::g.19947::m.19947	10.9572762	gi|699236739|gb|GBSI01000011.1|	Htorq CTL 5 transcribed RNA sequence	Hypsiglena√Ç¬†sp	CTL-5 transcribed RNA sequence	Other	3.29E-40	533.1	1987.24	8
Pssu0562	TRINITY_DN57942_c0_g1::TRINITY_DN57942_c0_g1_i1::g.13906::m.13906	10.59824795	gi|752778946|gb|GBSH01001986.1|	TSA Boiga irregularis Birre PLA2Inh 1 transcribed RNA sequence	Boiga irregularis	PLA2Inh-1 transcribed RNA sequence	PLA2	0	415.6	1549.21	9
Pssu0562	TRINITY_DN2602_c0_g1::TRINITY_DN2602_c0_g1_i2::g.16969::m.16969	9.482223098	gi|752782838|gb|GBSH01000108.1|	TSA Boiga irregularis Birre Waprin 2 transcribed RNA sequence	Boiga irregularis	Waprin-2 transcribed RNA sequence	Waprin	2.34E-160	191.6	714.21	10
Pssu0562	TRINITY_DN60_c0_g1::TRINITY_DN60_c0_g1_i2::g.1255::m.1255	9.115459877	ETE62690.1_1	Opha Matrix metalloproteinase 9	Ophiophagus hannah	Matrix metalloproteinase-9	SVMP	0	148.53	553.66	11
Pssu0562	TRINITY_DN183_c0_g2::TRINITY_DN183_c0_g2_i4::g.18566::m.18566	8.879521987	gi|752778940|gb|GBSH01001989.1|	TSA Boiga irregularis Birre PLA2Inh gB 1 transcribed RNA sequence	Boiga irregularis	PLA2Inh-gB-1 transcribed RNA sequence	PLA2	0	126.08	469.98	12
Pssu0562	TRINITY_DN2013_c0_g1::TRINITY_DN2013_c0_g1_i14::g.2344::m.2344	8.123500664	gi|1446201993|gb|MH233118.1|	Spilotes sulphureus metalloproteinase mRNA partial cds	Spilotes sulphureus	Spilotes sulphureus metalloproteinase mRNA, partial cds	SVMP	0	74.54	277.88	13
Pssu0562	TRINITY_DN3958_c0_g1::TRINITY_DN3958_c0_g1_i4::g.8314::m.8314	8.120134176	gi|1446201935|gb|MH233091.1|	Spilotes sulphureus phospholipase B mRNA partial cds	Spilotes sulphureus	Spilotes sulphureus phospholipase B mRNA, partial cds	PLB	4.11E-142	74.37	277.23	14
Pssu0562	TRINITY_DN508_c0_g1::TRINITY_DN508_c0_g1_i6::g.19952::m.19952	7.983278664	gi|699236739|gb|GBSI01000011.1|	Htorq CTL 5 transcribed RNA sequence	Hypsiglena√Ç¬†sp	CTL-5 transcribed RNA sequence	Other	5.28E-68	67.62	252.05	15
Pssu0562	TRINITY_DN1355_c0_g2::TRINITY_DN1355_c0_g2_i1::g.27789::m.27789	7.662490364	gi|752783021|gb|GBSH01000026.1|	TSA Boiga irregularis Birre 3FTx 3d transcribed RNA sequence	Boiga irregularis	3FTx-3d transcribed RNA sequence	ThreeFTXs	5.61E-72	54.08	201.6	16
Pssu0562	TRINITY_DN59646_c0_g1::TRINITY_DN59646_c0_g1_i1::g.13503::m.13503	7.656710871	gi|752778938|gb|GBSH01001990.1|	TSA Boiga irregularis Birre PLA2Inh gB 2 transcribed RNA sequence	Boiga irregularis	PLA2Inh-gB-2 transcribed RNA sequence	PLA2	0	53.86	200.79	17
Pssu0562	TRINITY_DN508_c0_g1::TRINITY_DN508_c0_g1_i12::g.19946::m.19946	7.391200619	gi|699236739|gb|GBSI01000011.1|	Htorq CTL 5 transcribed RNA sequence	Hypsiglena√Ç¬†sp	CTL-5 transcribed RNA sequence	Other	1.28E-163	44.76	166.87	18
Pssu0562	TRINITY_DN3958_c0_g1::TRINITY_DN3958_c0_g1_i3::g.8315::m.8315	7.020146573	gi|1446201935|gb|MH233091.1|	Spilotes sulphureus phospholipase B mRNA partial cds	Spilotes sulphureus	Spilotes sulphureus phospholipase B mRNA, partial cds	PLB	0	34.55	128.8	19
Pssu0562	TRINITY_DN59600_c0_g1::TRINITY_DN59600_c0_g1_i1::g.13474::m.13474	6.936402378	gi|1446201968|gb|MH233107.1|	Spilotes sulphureus metalloproteinase inhibitor mRNA partial cds	Spilotes sulphureus	Spilotes sulphureus metalloproteinase inhibitor mRNA, partial cds	SVMP	0	32.59	121.48	20
Pssu0562	TRINITY_DN135_c0_g1::TRINITY_DN135_c0_g1_i14::g.18473::m.18473	6.824895114	gi|1446201983|gb|MH233114.1|	Spilotes sulphureus three finger toxin 5 mRNA partial cds	Spilotes sulphureus	Spilotes sulphureus three-finger toxin 5 mRNA, partial cds	ThreeFTXs	2.69E-44	30.14	112.37	21
Pssu0562	TRINITY_DN1599_c0_g1::TRINITY_DN1599_c0_g1_i1::g.22665::m.22665	6.387845013	gi|752777592|gb|GBSH01002601.1|	TSA Boiga irregularis Birre SplicingFactor3b 5 transcribed RNA sequence	Boiga irregularis	SplicingFactor3b-5 transcribed RNA sequence	Other	2.71E-109	22.2	82.74	22
Pssu0562	TRINITY_DN1356_c0_g1::TRINITY_DN1356_c0_g1_i2::g.27845::m.27845	6.114158769	gi|752782967|gb|GBSH01000049.1|	TSA Boiga irregularis Birre 3FTx 8d transcribed RNA sequence	Boiga irregularis	3FTx-8d transcribed RNA sequence	ThreeFTXs	3.47E-39	18.32	68.27	23
Pssu0562	TRINITY_DN68_c0_g4::TRINITY_DN68_c0_g4_i2::g.852::m.852	5.876025733	gi|1446201966|gb|MH233106.1|	Spilotes sulphureus cysteine rich secretory protein mRNA partial cds	Spilotes sulphureus	Spilotes sulphureus cysteine-rich secretory protein mRNA, partial cds	CRISP	0	15.49	57.73	24
Pssu0562	TRINITY_DN6597_c0_g2::TRINITY_DN6597_c0_g2_i1::g.11950::m.11950	5.825785627	gi|537458553|gb|GAEP01001315.1|	TSA Micrurus fulvius Mfulv RINGFinger103 mRNA sequence	Micrurus fulvius	RINGFinger103 mRNA sequence	Other	0	14.95	55.72	25
Pssu0562	TRINITY_DN6698_c1_g2::TRINITY_DN6698_c1_g2_i1::g.17936::m.17936	5.601102203	gi|752779200|gb|GBSH01001859.1|	TSA Boiga irregularis Birre NUCr1D transcribed RNA sequence	Boiga irregularis	NUCr1D transcribed RNA sequence	Other	0	12.75	47.54	26
Pssu0562	TRINITY_DN3298_c0_g1::TRINITY_DN3298_c0_g1_i4::g.14732::m.14732	5.515699838	gi|1446201942|gb|MH233094.1|	Spilotes sulphureus three finger toxin 9 mRNA partial cds	Spilotes sulphureus	Spilotes sulphureus three-finger toxin 9 mRNA, partial cds	ThreeFTXs	3.33E-37	12.01	44.75	27
Pssu0562	TRINITY_DN4431_c1_g1::TRINITY_DN4431_c1_g1_i2::g.29024::m.29024	5.458775699	gi|1446201944|gb|MH233095.1|	Spilotes sulphureus three finger toxin 12 mRNA partial cds	Spilotes sulphureus	Spilotes sulphureus three-finger toxin 12 mRNA, partial cds	ThreeFTXs	6.64E-31	11.53	42.98	28
Pssu0562	TRINITY_DN652_c0_g1::TRINITY_DN652_c0_g1_i5::g.9193::m.9193	5.348374075	gi|752782981|gb|GBSH01000043.1|	TSA Boiga irregularis Birre 3FTx 7b transcribed RNA sequence	Boiga irregularis	3FTx-7b transcribed RNA sequence	ThreeFTXs	3.58E-23	10.66	39.74	29
Pssu0562	TRINITY_DN51015_c0_g1::TRINITY_DN51015_c0_g1_i1::g.16607::m.16607	5.270902649	gi|752782917|gb|GBSH01000072.1|	TSA Boiga irregularis Birre CTL 4 transcribed RNA sequence	Boiga irregularis	CTL-4 transcribed RNA sequence	Other	0	10.09	37.61	30
Pssu0562	TRINITY_DN938_c0_g1::TRINITY_DN938_c0_g1_i1::g.21482::m.21482	5.21800615	gi|537457595|gb|GAEP01001470.1|	TSA Micrurus fulvius SerArgRichSplicingFac 4 mRNA sequence	Micrurus fulvius	SerArgRichSplicingFac-4 mRNA sequence	Other	0	9.72	36.22	31
Pssu0562	TRINITY_DN1072_c1_g2::TRINITY_DN1072_c1_g2_i1::g.25032::m.25032	5.078097423	gi|752783005|gb|GBSH01000033.1|	TSA Boiga irregularis Birre 3FTx 3k transcribed RNA sequence	Boiga irregularis	3FTx-3k transcribed RNA sequence	ThreeFTXs	7.33E-11	8.79	32.78	32
Pssu0562	TRINITY_DN1470_c0_g2::TRINITY_DN1470_c0_g2_i5::g.15215::m.15215	5.038699551	gi|1446201942|gb|MH233094.1|	Spilotes sulphureus three finger toxin 9 mRNA partial cds	Spilotes sulphureus	Spilotes sulphureus three-finger toxin 9 mRNA, partial cds	ThreeFTXs	1.21E-19	8.55	31.87	33
Pssu0562	TRINITY_DN6612_c0_g1::TRINITY_DN6612_c0_g1_i2::g.17757::m.17757	4.994127114	gi|752782981|gb|GBSH01000043.1|	TSA Boiga irregularis Birre 3FTx 7b transcribed RNA sequence	Boiga irregularis	3FTx-7b transcribed RNA sequence	ThreeFTXs	7.72E-26	8.28	30.87	34
Pssu0562	TRINITY_DN19033_c0_g2::TRINITY_DN19033_c0_g2_i1::g.27707::m.27707	4.925049965	gi|699235422|gb|GBSI01000670.1|	Htorq CytNUCIII transcribed RNA sequence	Hypsiglena√Ç¬†sp	CytNUCIII transcribed RNA sequence	Other	0	7.88	29.38	35
Pssu0562	TRINITY_DN4839_c0_g1::TRINITY_DN4839_c0_g1_i4::g.18983::m.18983	4.87774425	gi|1446201942|gb|MH233094.1|	Spilotes sulphureus three finger toxin 9 mRNA partial cds	Spilotes sulphureus	Spilotes sulphureus three-finger toxin 9 mRNA, partial cds	ThreeFTXs	2.03E-30	7.62	28.4	36
Pssu0562	TRINITY_DN4307_c0_g1::TRINITY_DN4307_c0_g1_i4::g.10597::m.10597	4.861459166	ETE64729.1_1	Opha Serine protease inhibitor Kazal type 5	Ophiophagus hannah	Serine protease inhibitor Kazal-type 5	SVSP	0	7.53	28.07	37
Pssu0562	TRINITY_DN10423_c0_g2::TRINITY_DN10423_c0_g2_i1::g.6018::m.6018	4.821199978	gi|537459525|gb|GAEP01001140.1|	TSA Micrurus fulvius Mfulv PLA2XIIA mRNA sequence	Micrurus fulvius	PLA2XIIA mRNA sequence	PLA2	0	7.32	27.27	38
Pssu0562	TRINITY_DN270_c0_g1::TRINITY_DN270_c0_g1_i3::g.7961::m.7961	4.789729251	gi|537458565|gb|GAEP01001313.1|	TSA Micrurus fulvius Mfulv RINGFinger 10 mRNA sequence	Micrurus fulvius	RINGFinger-10 mRNA sequence	Other	0	7.15	26.66	39
Pssu0562	TRINITY_DN6759_c0_g1::TRINITY_DN6759_c0_g1_i1::g.7392::m.7392	4.779785005	gi|537444929|gb|GAEP01001982.1|	TSA Micrurus fulvius Mfulv Kunitz 1a seq mRNA sequence	Micrurus fulvius	Kunitz-1a.seq mRNA sequence	KUNITZ	1.87E-101	7.1	26.47	40
Pssu0562	TRINITY_DN32554_c0_g1::TRINITY_DN32554_c0_g1_i2::g.25958::m.25958	4.66732447	gi|752783036|gb|GBSH01000019.1|	TSA Boiga irregularis Birre 3FTx 2d transcribed RNA sequence	Boiga irregularis	3FTx-2d transcribed RNA sequence	ThreeFTXs	1.75E-21	6.55	24.41	41
Pssu0562	TRINITY_DN1229_c0_g1::TRINITY_DN1229_c0_g1_i8::g.20745::m.20745	4.629939409	gi|752781036|gb|GBSH01000956.1|	TSA Boiga irregularis Birre ElongFattyAcid5 transcribed RNA sequence	Boiga irregularis	ElongFattyAcid5 transcribed RNA sequence	Other	0	6.37	23.76	42
Pssu0562	TRINITY_DN14703_c0_g1::TRINITY_DN14703_c0_g1_i3::g.4987::m.4987	4.56193706	gi|1446201944|gb|MH233095.1|	Spilotes sulphureus three finger toxin 12 mRNA partial cds	Spilotes sulphureus	Spilotes sulphureus three-finger toxin 12 mRNA, partial cds	ThreeFTXs	1.44E-27	6.07	22.62	43
Pssu0562	TRINITY_DN1102_c0_g1::TRINITY_DN1102_c0_g1_i5::g.3139::m.3139	4.550285049	gi|699236719|gb|GBSI01000021.1|	Htorq CTL 8c transcribed RNA sequence	Hypsiglena√Ç¬†sp	CTL-8c transcribed RNA sequence	Other	4.92E-119	6.02	22.43	44
Pssu0562	TRINITY_DN3031_c0_g1::TRINITY_DN3031_c0_g1_i1::g.19766::m.19766	4.496334513	gi|752779249|gb|GBSH01001835.1|	TSA Boiga irregularis Birre NUC10 transcribed RNA sequence	Boiga irregularis	NUC10 transcribed RNA sequence	Other	0	5.79	21.57	45
Pssu0562	TRINITY_DN11839_c0_g1::TRINITY_DN11839_c0_g1_i1::g.9629::m.9629	4.445594291	gi|1446201940|gb|MH233093.1|	Spilotes sulphureus three finger toxin 1 mRNA partial cds	Spilotes sulphureus	Spilotes sulphureus three-finger toxin 1 mRNA, partial cds	ThreeFTXs	1.46E-35	5.58	20.79	46
Pssu0562	TRINITY_DN183_c0_g2::TRINITY_DN183_c0_g2_i9::g.18567::m.18567	4.37920506	gi|752778940|gb|GBSH01001989.1|	TSA Boiga irregularis Birre PLA2Inh gB 1 transcribed RNA sequence	Boiga irregularis	PLA2Inh-gB-1 transcribed RNA sequence	PLA2	0	5.31	19.81	47
Pssu0562	TRINITY_DN14017_c2_g1::TRINITY_DN14017_c2_g1_i1::g.29850::m.29850	4.292045492	ETE68656.1_1	Opha Serine protease 53	Ophiophagus hannah	Serine protease 53	SVSP	6.10E-140	4.99	18.59	48
Pssu0562	TRINITY_DN3666_c0_g1::TRINITY_DN3666_c0_g1_i2::g.6378::m.6378	4.290571851	gi|1446201942|gb|MH233094.1|	Spilotes sulphureus three finger toxin 9 mRNA partial cds	Spilotes sulphureus	Spilotes sulphureus three-finger toxin 9 mRNA, partial cds	ThreeFTXs	1.64E-13	4.98	18.57	49
Pssu0562	TRINITY_DN885_c0_g1::TRINITY_DN885_c0_g1_i8::g.4409::m.4409	4.260025656	gi|752782981|gb|GBSH01000043.1|	TSA Boiga irregularis Birre 3FTx 7b transcribed RNA sequence	Boiga irregularis	3FTx-7b transcribed RNA sequence	ThreeFTXs	4.61E-18	4.87	18.16	50
Pssu0562	TRINITY_DN61644_c0_g1::TRINITY_DN61644_c0_g1_i1::g.20607::m.20607	4.054848477	ETE69340.1_1	Opha Mannan binding lectin serine protease 2	Ophiophagus hannah	Mannan-binding lectin serine protease 2	SVSP	3.92E-132	4.19	15.62	51
Pssu0562	TRINITY_DN11014_c0_g1::TRINITY_DN11014_c0_g1_i4::g.15885::m.15885	3.99004722	gi|537459527|gb|GAEP01001139.1|	TSA Micrurus fulvius Mfulv PLA2cyt mRNA sequence	Micrurus fulvius	PLA2cyt mRNA sequence	PLA2	0	3.99	14.89	52
Pssu0562	TRINITY_DN4010_c0_g1::TRINITY_DN4010_c0_g1_i4::g.8556::m.8556	3.930737338	ETE61110.1_1	Opha Cysteine rich protein 2	Ophiophagus hannah	Cysteine-rich protein 2	CRISP	0	3.82	14.25	53
Pssu0562	TRINITY_DN37245_c0_g1::TRINITY_DN37245_c0_g1_i1::g.15138::m.15138	3.924099886	ETE68656.1_1	Opha Serine protease 53	Ophiophagus hannah	Serine protease 53	SVSP	5.50E-151	3.8	14.18	54
Pssu0562	TRINITY_DN42708_c0_g1::TRINITY_DN42708_c0_g1_i1::g.21319::m.21319	3.837943242	gi|752778328|gb|GBSH01002281.1|	TSA Boiga irregularis Birre RINGFinger 121 transcribed RNA sequence	Boiga irregularis	RINGFinger-121 transcribed RNA sequence	Other	2.39E-164	3.57	13.3	55
Pssu0562	TRINITY_DN1015_c0_g1::TRINITY_DN1015_c0_g1_i2::g.25308::m.25308	3.832890014	ETE73352.1_1	Opha Hyaluronidase 2	Ophiophagus hannah	Hyaluronidase-2	Other	0	3.55	13.25	56
Pssu0562	TRINITY_DN5764_c0_g1::TRINITY_DN5764_c0_g1_i11::g.18120::m.18120	3.814550423	somethingtotrickblast102	Erythrolamprus aesculapii EAESCULAPII svMMPA 01	Erythrolamprus aesculapii	svMMPA_01	Other	0	3.51	13.07	57
Pssu0562	TRINITY_DN6169_c0_g3::TRINITY_DN6169_c0_g3_i1::g.21804::m.21804	3.791814071	gi|752778326|gb|GBSH01002282.1|	TSA Boiga irregularis Birre RINGFinger 141 transcribed RNA sequence	Boiga irregularis	RINGFinger-141 transcribed RNA sequence	Other	0	3.45	12.85	58
Pssu0562	TRINITY_DN31955_c0_g1::TRINITY_DN31955_c0_g1_i1::g.5012::m.5012	3.705977902	ETE65985.1_1	Opha Antithrombin III	Ophiophagus hannah	Antithrombin-III	SVSP	0	3.23	12.05	59
Pssu0562	TRINITY_DN4521_c0_g1::TRINITY_DN4521_c0_g1_i4::g.6191::m.6191	3.700439718	gi|537444794|gb|GAEP01002036.1|	TSA Micrurus fulvius Mfulv PLA2 2e seq mRNA sequence	Micrurus fulvius	PLA2-2e.seq mRNA sequence	PLA2	2.14E-111	3.22	12	60
Pssu0562	TRINITY_DN5764_c0_g1::TRINITY_DN5764_c0_g1_i4::g.18124::m.18124	3.657640005	somethingtotrickblast152	Erythrolamprus miliaris EMILIARIS svMMPB 03	Erythrolamprus miliaris	svMMPB_03	Other	0	3.12	11.62	61
Pssu0562	TRINITY_DN48091_c0_g1::TRINITY_DN48091_c0_g1_i1::g.4713::m.4713	3.618238656	gi|752779245|gb|GBSH01001837.1|	TSA Boiga irregularis Birre NUC3 transcribed RNA sequence	Boiga irregularis	NUC3 transcribed RNA sequence	Other	0	3.03	11.28	62
Pssu0562	TRINITY_DN1102_c0_g1::TRINITY_DN1102_c0_g1_i1::g.3138::m.3138	3.590961241	gi|699236719|gb|GBSI01000021.1|	Htorq CTL 8c transcribed RNA sequence	Hypsiglena√Ç¬†sp	CTL-8c transcribed RNA sequence	Other	2.30E-117	2.97	11.05	63
Pssu0562	TRINITY_DN4521_c0_g1::TRINITY_DN4521_c0_g1_i1::g.6185::m.6185	3.584962501	gi|537444836|gb|GAEP01002019.1|	TSA Micrurus fulvius Mfulv PLA2 1b seq mRNA sequence	Micrurus fulvius	PLA2-1b.seq mRNA sequence	PLA2	7.95E-121	2.95	11	64
Pssu0562	TRINITY_DN3284_c0_g1::TRINITY_DN3284_c0_g1_i2::g.14677::m.14677	3.560714954	gi|752779202|gb|GBSH01001858.1|	TSA Boiga irregularis Birre NUCr1 transcribed RNA sequence	Boiga irregularis	NUCr1 transcribed RNA sequence	Other	0	2.9	10.8	65
Pssu0562	TRINITY_DN1817_c4_g1::TRINITY_DN1817_c4_g1_i1::g.24617::m.24617	3.531069493	ETE67283.1_1	Opha A disintegrin and metalloproteinase with thrombospondin motifs 1	Ophiophagus hannah	A disintegrin and metalloproteinase with thrombospondin motifs 1	SVMP	0	2.83	10.56	66
Pssu0562	TRINITY_DN1470_c0_g2::TRINITY_DN1470_c0_g2_i1::g.15214::m.15214	3.517275693	gi|1446201942|gb|MH233094.1|	Spilotes sulphureus three finger toxin 9 mRNA partial cds	Spilotes sulphureus	Spilotes sulphureus three-finger toxin 9 mRNA, partial cds	ThreeFTXs	1.46E-19	2.8	10.45	67
Pssu0562	TRINITY_DN3537_c0_g1::TRINITY_DN3537_c0_g1_i1::g.16686::m.16686	3.491853096	gi|752782981|gb|GBSH01000043.1|	TSA Boiga irregularis Birre 3FTx 7b transcribed RNA sequence	Boiga irregularis	3FTx-7b transcribed RNA sequence	ThreeFTXs	9.46E-29	2.75	10.25	68
Pssu0562	TRINITY_DN5549_c0_g1::TRINITY_DN5549_c0_g1_i1::g.23767::m.23767	3.436961338	gi|752778942|gb|GBSH01001988.1|	TSA Boiga irregularis Birre PLA2Inh 3 transcribed RNA sequence	Boiga irregularis	PLA2Inh-3 transcribed RNA sequence	PLA2	0	2.64	9.83	69
Pssu0562	TRINITY_DN10322_c1_g2::TRINITY_DN10322_c1_g2_i1::g.16453::m.16453	3.426264755	gi|752779251|gb|GBSH01001834.1|	TSA Boiga irregularis Birre NUC 2 transcribed RNA sequence	Boiga irregularis	NUC-2 transcribed RNA sequence	Other	0	2.62	9.75	70
Pssu0562	TRINITY_DN8381_c0_g1::TRINITY_DN8381_c0_g1_i3::g.11552::m.11552	3.386810946	ETE69873.1_1	Opha Cysteine rich with EGF like domain protein 1	Ophiophagus hannah	Cysteine-rich with EGF-like domain protein 1	CRISP	1.08E-168	2.54	9.46	71
Pssu0562	TRINITY_DN1631_c1_g1::TRINITY_DN1631_c1_g1_i9::g.29528::m.29528	3.370164281	ETE62932.1_1	Opha Phospholipase B1 membrane associated	Ophiophagus hannah	Phospholipase B1, membrane-associated	PLB	1.20E-29	2.5	9.34	72
Pssu0562	TRINITY_DN20867_c2_g1::TRINITY_DN20867_c2_g1_i1::g.19347::m.19347	3.35614381	gi|387014897|gb|JU174042.1|	TSA Crotalus adamanteus Cadam CaIndepPLA2g mRNA sequence	Crotalus adamanteus	CaIndepPLA2g, mRNA sequence	PLA2	0	2.48	9.24	73
Pssu0562	TRINITY_DN2186_c0_g1::TRINITY_DN2186_c0_g1_i3::g.20412::m.20412	3.3305584	ETE67862.1_1	Opha Hyaluronidase 4	Ophiophagus hannah	Hyaluronidase-4	Other	0	2.43	9.06	74
Pssu0562	TRINITY_DN3705_c3_g1::TRINITY_DN3705_c3_g1_i3::g.12549::m.12549	3.323370069	ETE57002.1_1	Opha Inactive serine protease 45	Ophiophagus hannah	Inactive serine protease 45	SVSP	3.39E-32	2.42	9.01	75
Pssu0562	TRINITY_DN826_c2_g1::TRINITY_DN826_c2_g1_i10::g.4551::m.4551	3.304511042	gi|1446201956|gb|MH233101.1|	Spilotes sulphureus Kunitz type protease inhibitor mRNA partial cds	Spilotes sulphureus	Spilotes sulphureus Kunitz-type protease inhibitor mRNA, partial cds	KUNITZ	0	2.38	8.88	76
Pssu0562	TRINITY_DN29344_c0_g1::TRINITY_DN29344_c0_g1_i1::g.23046::m.23046	3.301587647	somethingtotrickblast40	Thamnodynastes nattereri TNATTERERI seMMP 01	Thamnodynastes nattereri	seMMP_01	Other	2.46E-114	2.38	8.86	77
Pssu0562	TRINITY_DN14594_c0_g1::TRINITY_DN14594_c0_g1_i4::g.14202::m.14202	3.279471296	gi|1446201976|gb|MH233111.1|	Spilotes sulphureus three finger toxin 7 mRNA partial cds	Spilotes sulphureus	Spilotes sulphureus three-finger toxin 7 mRNA, partial cds	ThreeFTXs	3.61E-34	2.34	8.71	78
Pssu0562	TRINITY_DN4257_c0_g1::TRINITY_DN4257_c0_g1_i1::g.4786::m.4786	3.258518925	gi|537458532|gb|GAEP01001319.1|	TSA Micrurus fulvius Mfulv RINGFinger215 mRNA sequence	Micrurus fulvius	RINGFinger215 mRNA sequence	Other	0	2.3	8.57	79
Pssu0562	TRINITY_DN3383_c0_g1::TRINITY_DN3383_c0_g1_i1::g.22054::m.22054	3.257010618	ETE68567.1_1	Opha Atrial natriuretic peptide receptor 3	Ophiophagus hannah	Atrial natriuretic peptide receptor 3	Other	8.86E-62	2.3	8.56	80
Pssu0562	TRINITY_DN15164_c0_g1::TRINITY_DN15164_c0_g1_i2::g.7334::m.7334	3.168321116	ETE60018.1_1	Opha Cytosolic phospholipase A2	Ophiophagus hannah	Cytosolic phospholipase A2	PLA2	0	2.14	7.99	81
Pssu0562	TRINITY_DN15642_c0_g1::TRINITY_DN15642_c0_g1_i10::g.21935::m.21935	3.129283017	gi|521755177|gb|GAAZ01002067.1|	TSA Crotalus horridus Chorr RiboRecyclingFactor mRNA sequence	Crotalus horridus	RiboRecyclingFactor mRNA sequence	Other	0	2.08	7.75	82
Pssu0562	TRINITY_DN11014_c0_g1::TRINITY_DN11014_c0_g1_i2::g.15886::m.15886	3.021479727	gi|537459527|gb|GAEP01001139.1|	TSA Micrurus fulvius Mfulv PLA2cyt mRNA sequence	Micrurus fulvius	PLA2cyt mRNA sequence	PLA2	0	1.91	7.12	83
Pssu0562	TRINITY_DN1571_c0_g1::TRINITY_DN1571_c0_g1_i9::g.22659::m.22659	3.019701914	gi|537444820|gb|GAEP01002025.1|	TSA Micrurus fulvius Mfulv PLA2 23 seq mRNA sequence	Micrurus fulvius	PLA2-23.seq mRNA sequence	PLA2	4.06E-19	1.91	7.11	84
Pssu0562	TRINITY_DN4521_c0_g2::TRINITY_DN4521_c0_g2_i1::g.6192::m.6192	2.937344392	gi|537444818|gb|GAEP01002026.1|	TSA Micrurus fulvius Mfulv PLA2 24 seq mRNA sequence	Micrurus fulvius	PLA2-24.seq mRNA sequence	PLA2	1.27E-118	1.79	6.66	85
Pssu0562	TRINITY_DN42354_c0_g1::TRINITY_DN42354_c0_g1_i1::g.24916::m.24916	2.908812908	ETE61252.1_1	Opha A disintegrin and metalloproteinase with thrombospondin motifs 7	Ophiophagus hannah	A disintegrin and metalloproteinase with thrombospondin motifs 7	SVMP	2.16E-115	1.75	6.51	86
Pssu0562	TRINITY_DN11843_c0_g1::TRINITY_DN11843_c0_g1_i3::g.9632::m.9632	2.873813198	gi|1446201976|gb|MH233111.1|	Spilotes sulphureus three finger toxin 7 mRNA partial cds	Spilotes sulphureus	Spilotes sulphureus three-finger toxin 7 mRNA, partial cds	ThreeFTXs	2.66E-36	1.7	6.33	87
Pssu0562	TRINITY_DN1375_c0_g1::TRINITY_DN1375_c0_g1_i1::g.27913::m.27913	2.873813198	ETE63004.1_1	Opha Disintegrin and metalloproteinase domain containing protein 10	Ophiophagus hannah	Disintegrin and metalloproteinase domain-containing protein 10	SVMP	1.13E-131	1.7	6.33	88
Pssu0562	TRINITY_DN6597_c0_g1::TRINITY_DN6597_c0_g1_i1::g.11949::m.11949	2.853995647	gi|537458553|gb|GAEP01001315.1|	TSA Micrurus fulvius Mfulv RINGFinger103 mRNA sequence	Micrurus fulvius	RINGFinger103 mRNA sequence	Other	0	1.67	6.23	89
Pssu0562	TRINITY_DN12378_c0_g1::TRINITY_DN12378_c0_g1_i1::g.12190::m.12190	2.757023247	gi|387016503|gb|JU174845.1|	TSA Crotalus adamanteus Cadam InsulinGF1Rec mRNA sequence	Crotalus adamanteus	InsulinGF1Rec, mRNA sequence	Other	0	1.55	5.76	90
Pssu0562	TRINITY_DN5764_c0_g1::TRINITY_DN5764_c0_g1_i10::g.18122::m.18122	2.735522177	somethingtotrickblast152	Erythrolamprus miliaris EMILIARIS svMMPB 03	Erythrolamprus miliaris	svMMPB_03	Other	0	1.52	5.66	91
Pssu0562	TRINITY_DN12939_c0_g1::TRINITY_DN12939_c0_g1_i2::g.15175::m.15175	2.693765712	gi|387018147|gb|JU175668.1|	TSA Crotalus adamanteus Cadam RINGFinger170 mRNA sequence	Crotalus adamanteus	RINGFinger170, mRNA sequence	Other	0	1.47	5.47	92
Pssu0562	TRINITY_DN42704_c0_g1::TRINITY_DN42704_c0_g1_i1::g.21330::m.21330	2.678071905	ETE65188.1_1	Opha Matrix metalloproteinase 15	Ophiophagus hannah	Matrix metalloproteinase-15	SVMP	1.03E-79	1.45	5.4	93
Pssu0562	TRINITY_DN60300_c0_g1::TRINITY_DN60300_c0_g1_i1::g.6525::m.6525	2.653060017	gi|752779245|gb|GBSH01001837.1|	TSA Boiga irregularis Birre NUC3 transcribed RNA sequence	Boiga irregularis	NUC3 transcribed RNA sequence	Other	0	1.42	5.29	94
Pssu0562	TRINITY_DN29070_c0_g1::TRINITY_DN29070_c0_g1_i2::g.14848::m.14848	2.572889668	gi|752778328|gb|GBSH01002281.1|	TSA Boiga irregularis Birre RINGFinger 121 transcribed RNA sequence	Boiga irregularis	RINGFinger-121 transcribed RNA sequence	Other	1.87E-175	1.33	4.95	95
Pssu0562	TRINITY_DN15686_c0_g2::TRINITY_DN15686_c0_g2_i1::g.21925::m.21925	2.558267634	gi|699236723|gb|GBSI01000019.1|	Htorq CTL 8a transcribed RNA sequence	Hypsiglena√Ç¬†sp	CTL-8a transcribed RNA sequence	Other	0	1.31	4.89	96
Pssu0562	TRINITY_DN37190_c0_g1::TRINITY_DN37190_c0_g1_i1::g.27202::m.27202	2.555816155	ETE72945.1_1	Opha Disintegrin and metalloproteinase domain containing protein 20	Ophiophagus hannah	Disintegrin and metalloproteinase domain-containing protein 20	SVMP	3.48E-54	1.31	4.88	97
Pssu0562	TRINITY_DN27147_c0_g1::TRINITY_DN27147_c0_g1_i2::g.9752::m.9752	2.550900665	gi|1446201989|gb|MH233116.1|	Spilotes sulphureus three finger toxin 8 mRNA partial cds	Spilotes sulphureus	Spilotes sulphureus three-finger toxin 8 mRNA, partial cds	ThreeFTXs	5.98E-34	1.3	4.86	98
Pssu0562	TRINITY_DN6223_c0_g1::TRINITY_DN6223_c0_g1_i2::g.28641::m.28641	2.550900665	gi|1446201983|gb|MH233114.1|	Spilotes sulphureus three finger toxin 5 mRNA partial cds	Spilotes sulphureus	Spilotes sulphureus three-finger toxin 5 mRNA, partial cds	ThreeFTXs	6.84E-27	1.3	4.86	99
Pssu0562	TRINITY_DN4521_c0_g1::TRINITY_DN4521_c0_g1_i7::g.6186::m.6186	2.518535139	gi|537444794|gb|GAEP01002036.1|	TSA Micrurus fulvius Mfulv PLA2 2e seq mRNA sequence	Micrurus fulvius	PLA2-2e.seq mRNA sequence	PLA2	6.16E-71	1.27	4.73	100
Pssu0562	TRINITY_DN4802_c1_g3::TRINITY_DN4802_c1_g3_i1::g.19014::m.19014	2.503348735	gi|752776300|gb|GBSH01003203.1|	TSA Boiga irregularis Birre ZnRINGFinger 3 transcribed RNA sequence	Boiga irregularis	ZnRINGFinger-3 transcribed RNA sequence	Other	0	1.25	4.67	101
Pssu0562	TRINITY_DN5859_c0_g1::TRINITY_DN5859_c0_g1_i2::g.26002::m.26002	2.475084883	ETE59845.1_1	Opha Calcium independent phospholipase A2 gamma	Ophiophagus hannah	Calcium-independent phospholipase A2-gamma	PLA2	2.92E-135	1.22	4.56	102
Pssu0562	TRINITY_DN3014_c1_g2::TRINITY_DN3014_c1_g2_i1::g.19717::m.19717	2.448900951	ETE73638.1_1	Opha Hyaluronidase 2	Ophiophagus hannah	Hyaluronidase-2	Other	0	1.2	4.46	103
Pssu0562	TRINITY_DN1102_c0_g1::TRINITY_DN1102_c0_g1_i4::g.3140::m.3140	2.40599236	gi|699236731|gb|GBSI01000015.1|	Htorq CTL 7b transcribed RNA sequence	Hypsiglena√Ç¬†sp	CTL-7b transcribed RNA sequence	Other	3.16E-160	1.15	4.3	104
Pssu0562	TRINITY_DN21010_c0_g1::TRINITY_DN21010_c0_g1_i1::g.5326::m.5326	2.392317423	gi|752779251|gb|GBSH01001834.1|	TSA Boiga irregularis Birre NUC 2 transcribed RNA sequence	Boiga irregularis	NUC-2 transcribed RNA sequence	Other	0	1.14	4.25	105
Pssu0562	TRINITY_DN17292_c0_g1::TRINITY_DN17292_c0_g1_i1::g.21100::m.21100	2.301587647	ETE61525.1_1	Opha Cytosolic phospholipase A2 epsilon	Ophiophagus hannah	Cytosolic phospholipase A2 epsilon	PLA2	2.70E-169	1.05	3.93	106
Pssu0562	TRINITY_DN8381_c0_g3::TRINITY_DN8381_c0_g3_i1::g.11556::m.11556	2.301587647	ETE69873.1_1	Opha Cysteine rich with EGF like domain protein 1	Ophiophagus hannah	Cysteine-rich with EGF-like domain protein 1	CRISP	2.06E-173	1.05	3.93	107
Pssu0562	TRINITY_DN3295_c0_g2::TRINITY_DN3295_c0_g2_i1::g.14797::m.14797	2.269033146	gi|752782981|gb|GBSH01000043.1|	TSA Boiga irregularis Birre 3FTx 7b transcribed RNA sequence	Boiga irregularis	3FTx-7b transcribed RNA sequence	ThreeFTXs	1.64E-26	1.03	3.82	108
Pssu0562	TRINITY_DN12160_c0_g1::TRINITY_DN12160_c0_g1_i1::g.23403::m.23403	NA	gi|1446201942|gb|MH233094.1|	Spilotes sulphureus three finger toxin 9 mRNA partial cds	Spilotes sulphureus	Spilotes sulphureus three-finger toxin 9 mRNA, partial cds	ThreeFTXs	2.99E-32	0.45	1.68	109
Pssu0562	TRINITY_DN12982_c0_g1::TRINITY_DN12982_c0_g1_i2::g.15151::m.15151	NA	gi|1446201942|gb|MH233094.1|	Spilotes sulphureus three finger toxin 9 mRNA partial cds	Spilotes sulphureus	Spilotes sulphureus three-finger toxin 9 mRNA, partial cds	ThreeFTXs	6.97E-41	0	0	110
Pssu0562	TRINITY_DN129_c0_g1::TRINITY_DN129_c0_g1_i2::g.18458::m.18458	NA	gi|1446201983|gb|MH233114.1|	Spilotes sulphureus three finger toxin 5 mRNA partial cds	Spilotes sulphureus	Spilotes sulphureus three-finger toxin 5 mRNA, partial cds	ThreeFTXs	1.28E-39	0.6	2.24	111
Pssu0562	TRINITY_DN15164_c0_g1::TRINITY_DN15164_c0_g1_i1::g.7335::m.7335	NA	ETE60018.1_1	Opha Cytosolic phospholipase A2	Ophiophagus hannah	Cytosolic phospholipase A2	PLA2	3.55E-138	0	0.02	112
Pssu0562	TRINITY_DN1571_c0_g1::TRINITY_DN1571_c0_g1_i5::g.22656::m.22656	NA	gi|537444820|gb|GAEP01002025.1|	TSA Micrurus fulvius Mfulv PLA2 23 seq mRNA sequence	Micrurus fulvius	PLA2-23.seq mRNA sequence	PLA2	4.01E-13	0	0	113
Pssu0562	TRINITY_DN183_c0_g2::TRINITY_DN183_c0_g2_i8::g.18568::m.18568	NA	gi|752778940|gb|GBSH01001989.1|	TSA Boiga irregularis Birre PLA2Inh gB 1 transcribed RNA sequence	Boiga irregularis	PLA2Inh-gB-1 transcribed RNA sequence	PLA2	0	0.72	2.68	114
Pssu0562	TRINITY_DN20032_c0_g1::TRINITY_DN20032_c0_g1_i1::g.28083::m.28083	NA	gi|1446201940|gb|MH233093.1|	Spilotes sulphureus three finger toxin 1 mRNA partial cds	Spilotes sulphureus	Spilotes sulphureus three-finger toxin 1 mRNA, partial cds	ThreeFTXs	1.24E-27	0.89	3.31	115
Pssu0562	TRINITY_DN20104_c0_g1::TRINITY_DN20104_c0_g1_i1::g.15805::m.15805	NA	gi|1446201942|gb|MH233094.1|	Spilotes sulphureus three finger toxin 9 mRNA partial cds	Spilotes sulphureus	Spilotes sulphureus three-finger toxin 9 mRNA, partial cds	ThreeFTXs	9.91E-19	0.84	3.12	116
Pssu0562	TRINITY_DN203_c0_g1::TRINITY_DN203_c0_g1_i9::g.7913::m.7913	NA	gi|1446201940|gb|MH233093.1|	Spilotes sulphureus three finger toxin 1 mRNA partial cds	Spilotes sulphureus	Spilotes sulphureus three-finger toxin 1 mRNA, partial cds	ThreeFTXs	5.65E-31	0.95	3.54	117
Pssu0562	TRINITY_DN20778_c0_g1::TRINITY_DN20778_c0_g1_i1::g.19276::m.19276	NA	ETE60018.1_1	Opha Cytosolic phospholipase A2	Ophiophagus hannah	Cytosolic phospholipase A2	PLA2	3.38E-153	0.59	2.21	118
Pssu0562	TRINITY_DN2143_c0_g1::TRINITY_DN2143_c0_g1_i13::g.20359::m.20359	NA	gi|1446201942|gb|MH233094.1|	Spilotes sulphureus three finger toxin 9 mRNA partial cds	Spilotes sulphureus	Spilotes sulphureus three-finger toxin 9 mRNA, partial cds	ThreeFTXs	2.60E-21	0	0	119
Pssu0562	TRINITY_DN22132_c0_g1::TRINITY_DN22132_c0_g1_i1::g.11585::m.11585	NA	gi|1446201944|gb|MH233095.1|	Spilotes sulphureus three finger toxin 12 mRNA partial cds	Spilotes sulphureus	Spilotes sulphureus three-finger toxin 12 mRNA, partial cds	ThreeFTXs	1.18E-18	0	0	120
Pssu0562	TRINITY_DN25444_c0_g1::TRINITY_DN25444_c0_g1_i2::g.21183::m.21183	NA	gi|1446201944|gb|MH233095.1|	Spilotes sulphureus three finger toxin 12 mRNA partial cds	Spilotes sulphureus	Spilotes sulphureus three-finger toxin 12 mRNA, partial cds	ThreeFTXs	8.42E-46	0.72	2.67	121
Pssu0562	TRINITY_DN25775_c0_g1::TRINITY_DN25775_c0_g1_i1::g.28929::m.28929	NA	ETE66476.1_1	Opha Reversion inducing cysteine rich protein with Kazal motifs	Ophiophagus hannah	Reversion-inducing cysteine-rich protein with Kazal motifs	CRISP	3.16E-103	0	0	122
Pssu0562	TRINITY_DN25775_c0_g1::TRINITY_DN25775_c0_g1_i2::g.28928::m.28928	NA	ETE66476.1_1	Opha Reversion inducing cysteine rich protein with Kazal motifs	Ophiophagus hannah	Reversion-inducing cysteine-rich protein with Kazal motifs	CRISP	2.67E-169	0.54	2	123
Pssu0562	TRINITY_DN26005_c0_g1::TRINITY_DN26005_c0_g1_i1::g.2074::m.2074	NA	gi|699236759|gb|GBSI01000001.1|	Htorq 3FTx transcribed RNA sequence	Hypsiglena√Ç¬†sp	3FTx transcribed RNA sequence	ThreeFTXs	3.93E-25	0.73	2.7	124
Pssu0562	TRINITY_DN3010_c0_g1::TRINITY_DN3010_c0_g1_i1::g.19605::m.19605	NA	gi|1446201942|gb|MH233094.1|	Spilotes sulphureus three finger toxin 9 mRNA partial cds	Spilotes sulphureus	Spilotes sulphureus three-finger toxin 9 mRNA, partial cds	ThreeFTXs	1.57E-17	0	0	125
Pssu0562	TRINITY_DN3074_c0_g1::TRINITY_DN3074_c0_g1_i2::g.19693::m.19693	NA	gi|1446201942|gb|MH233094.1|	Spilotes sulphureus three finger toxin 9 mRNA partial cds	Spilotes sulphureus	Spilotes sulphureus three-finger toxin 9 mRNA, partial cds	ThreeFTXs	7.99E-26	0	0	126
Pssu0562	TRINITY_DN36788_c0_g1::TRINITY_DN36788_c0_g1_i1::g.23682::m.23682	NA	ETE59845.1_1	Opha Calcium independent phospholipase A2 gamma	Ophiophagus hannah	Calcium-independent phospholipase A2-gamma	PLA2	0	0.89	3.31	127
Pssu0562	TRINITY_DN38804_c0_g1::TRINITY_DN38804_c0_g1_i1::g.8080::m.8080	NA	ETE70900.1_1	Opha SH3 and cysteine rich domain containing protein 2	Ophiophagus hannah	SH3 and cysteine-rich domain-containing protein 2	CRISP	2.34E-149	0.79	2.95	128
Pssu0562	TRINITY_DN39575_c0_g1::TRINITY_DN39575_c0_g1_i1::g.17568::m.17568	NA	ETE67342.1_1	Opha Soluble scavenger receptor cysteine rich domain containing protein SSC5D	Ophiophagus hannah	Soluble scavenger receptor cysteine-rich domain-containing protein SSC5D	CRISP	3.69E-164	0.59	2.21	129
Pssu0562	TRINITY_DN4521_c0_g1::TRINITY_DN4521_c0_g1_i6::g.6189::m.6189	NA	gi|537444836|gb|GAEP01002019.1|	TSA Micrurus fulvius Mfulv PLA2 1b seq mRNA sequence	Micrurus fulvius	PLA2-1b.seq mRNA sequence	PLA2	3.73E-114	0.33	1.22	130
Pssu0562	TRINITY_DN4584_c1_g1::TRINITY_DN4584_c1_g1_i1::g.6162::m.6162	NA	gi|1446201940|gb|MH233093.1|	Spilotes sulphureus three finger toxin 1 mRNA partial cds	Spilotes sulphureus	Spilotes sulphureus three-finger toxin 1 mRNA, partial cds	ThreeFTXs	6.19E-26	0	0	131
Pssu0562	TRINITY_DN49704_c0_g1::TRINITY_DN49704_c0_g1_i1::g.13747::m.13747	NA	ETE67026.1_1	Opha A disintegrin and metalloproteinase with thrombospondin motifs 14	Ophiophagus hannah	A disintegrin and metalloproteinase with thrombospondin motifs 14	SVMP	1.63E-91	0	0	132
Pssu0562	TRINITY_DN56422_c0_g1::TRINITY_DN56422_c0_g1_i1::g.22305::m.22305	NA	ETE74105.1_1	Opha Matrix metalloproteinase 19	Ophiophagus hannah	Matrix metalloproteinase-19	SVMP	1.79E-91	0	0	133
Pssu0562	TRINITY_DN5859_c0_g1::TRINITY_DN5859_c0_g1_i1::g.26003::m.26003	NA	gi|387014897|gb|JU174042.1|	TSA Crotalus adamanteus Cadam CaIndepPLA2g mRNA sequence	Crotalus adamanteus	CaIndepPLA2g, mRNA sequence	PLA2	5.38E-146	0.68	2.53	134
Pssu0562	TRINITY_DN59534_c0_g1::TRINITY_DN59534_c0_g1_i1::g.13483::m.13483	NA	ETE69873.1_1	Opha Cysteine rich with EGF like domain protein 1	Ophiophagus hannah	Cysteine-rich with EGF-like domain protein 1	CRISP	8.53E-35	0.61	2.26	135
Pssu0562	TRINITY_DN6487_c0_g3::TRINITY_DN6487_c0_g3_i1::g.23610::m.23610	NA	gi|1446201940|gb|MH233093.1|	Spilotes sulphureus three finger toxin 1 mRNA partial cds	Spilotes sulphureus	Spilotes sulphureus three-finger toxin 1 mRNA, partial cds	ThreeFTXs	1.00E-33	0	0	136
Pssu0562	TRINITY_DN12939_c0_g1::TRINITY_DN12939_c0_g1_i1::g.15176::m.15176	NA	gi|387018147|gb|JU175668.1|	TSA Crotalus adamanteus Cadam RINGFinger170 mRNA sequence	Crotalus adamanteus	RINGFinger170, mRNA sequence	Other	3.81E-148	0	0	137
Pssu0562	TRINITY_DN15686_c0_g1::TRINITY_DN15686_c0_g1_i1::g.21924::m.21924	NA	gi|699236731|gb|GBSI01000015.1|	Htorq CTL 7b transcribed RNA sequence	Hypsiglena√Ç¬†sp	CTL-7b transcribed RNA sequence	Other	1.89E-161	0.39	1.47	138
Pssu0562	TRINITY_DN2186_c0_g1::TRINITY_DN2186_c0_g1_i1::g.20411::m.20411	NA	ETE67862.1_1	Opha Hyaluronidase 4	Ophiophagus hannah	Hyaluronidase-4	Other	0	0.22	0.84	139
Pssu0562	TRINITY_DN22171_c0_g1::TRINITY_DN22171_c0_g1_i1::g.11576::m.11576	NA	ETE58411.1_1	Opha NGFI A binding protein 1	Ophiophagus hannah	NGFI-A-binding protein 1	Other	7.76E-171	0.91	3.39	140
Pssu0562	TRINITY_DN23366_c0_g1::TRINITY_DN23366_c0_g1_i1::g.7565::m.7565	NA	gi|699236739|gb|GBSI01000011.1|	Htorq CTL 5 transcribed RNA sequence	Hypsiglena√Ç¬†sp	CTL-5 transcribed RNA sequence	Other	5.58E-41	0.92	3.42	141
Pssu0562	TRINITY_DN23366_c0_g1::TRINITY_DN23366_c0_g1_i2::g.7566::m.7566	NA	gi|699236739|gb|GBSI01000011.1|	Htorq CTL 5 transcribed RNA sequence	Hypsiglena√Ç¬†sp	CTL-5 transcribed RNA sequence	Other	2.66E-94	0.7	2.6	142
Pssu0562	TRINITY_DN36659_c0_g1::TRINITY_DN36659_c0_g1_i1::g.5620::m.5620	NA	ETE58463.1_1	Opha Atrial natriuretic peptide receptor 2	Ophiophagus hannah	Atrial natriuretic peptide receptor 2	Other	1.16E-62	0.92	3.42	143
Pssu0562	TRINITY_DN46725_c0_g1::TRINITY_DN46725_c0_g1_i1::g.11823::m.11823	NA	gi|752779251|gb|GBSH01001834.1|	TSA Boiga irregularis Birre NUC 2 transcribed RNA sequence	Boiga irregularis	NUC-2 transcribed RNA sequence	Other	2.41E-164	0.7	2.6	144
Pssu0562	TRINITY_DN55658_c0_g1::TRINITY_DN55658_c0_g1_i1::g.23024::m.23024	NA	somethingtotrickblast112	Erythrolamprus aesculapii EAESCULAPII svMMPA 06	Erythrolamprus aesculapii	svMMPA_06	Other	4.49E-08	1	3.72	145
Pssu0562	TRINITY_DN5764_c0_g1::TRINITY_DN5764_c0_g1_i12::g.18123::m.18123	NA	somethingtotrickblast162	Erythrolamprus typhlus ETYPHLUS svMMPB 01	Erythrolamprus typhlus	svMMPB_01	Other	6.58E-150	0.77	2.88	146
Pssu0562	TRINITY_DN6995_c0_g1::TRINITY_DN6995_c0_g1_i1::g.3601::m.3601	NA	gi|521755129|gb|GAAZ01002083.1|	TSA Crotalus horridus Chorr RINGFinger 121 mRNA sequence	Crotalus horridus	RINGFinger-121 mRNA sequence	Other	1.87E-21	0	0	147
Pssu0562	TRINITY_DN9329_c0_g1::TRINITY_DN9329_c0_g1_i1::g.29386::m.29386	NA	gi|752782913|gb|GBSH01000074.1|	TSA Boiga irregularis Birre CTL 6 transcribed RNA sequence	Boiga irregularis	CTL-6 transcribed RNA sequence	Other	3.77E-138	0	0	148
