# Supplementary material for: Evolution of Three-Finger Toxin Genes in Neotropical Colubrine Snakes (Colubridae)
Source: Toxins (Basel). 2023 Aug 25;15(9):523. doi: 10.3390/toxins15090523 (PMC10534312; doi:10.3390/toxins15090523)
Supplement: Supplementary file 1 [file toxins-15-00523-s001.zip › Table S6_ChmuAToxinTotals.csv]

geneFamily	total_TPM	percent_TPM
CRISP	29444.34	4.80874383
KUNITZ	7.42	0.001211808
Other	5340.15	0.872134113
PLA2	1827.02	0.298382343
PLB	61.57	0.010055391
SVMP	3618.83	0.591014315
SVSP	23.35	0.003813438
ThreeFTXs	571608.05	93.35297322
Waprin	377.62	0.061671542
