# Supplementary material for: Evolution of Three-Finger Toxin Genes in Neotropical Colubrine Snakes (Colubridae)
Source: Toxins (Basel). 2023 Aug 25;15(9):523. doi: 10.3390/toxins15090523 (PMC10534312; doi:10.3390/toxins15090523)
Supplement: Supplementary file 1 [file toxins-15-00523-s001.zip › Table S7_ChmuBToxinTotals.csv]

geneFamily	total_TPM	percent_TPM
CRISP	35338.27	5.169346667
KUNITZ	7.94	0.001161478
Other	1323.66	0.193627402
PLA2	438.24	0.064106547
PLB	47.17	0.006900114
SVMP	2533.47	0.370600618
SVSP	13.93	0.002037706
ThreeFTXs	643745.54	94.16827313
Waprin	163.7	0.023946335
