# Supplementary material for: Evolution of Three-Finger Toxin Genes in Neotropical Colubrine Snakes (Colubridae)
Source: Toxins (Basel). 2023 Aug 25;15(9):523. doi: 10.3390/toxins15090523 (PMC10534312; doi:10.3390/toxins15090523)
Supplement: Supplementary file 1 [file toxins-15-00523-s001.zip › Table S8_Oxae3102ToxinTotals.csv]

geneFamily	total_TPM	percent_TPM
KUNITZ	5636.35	0.717954658
Other	767.56	0.097771302
PLA2	129.71	0.016522377
PLB	101.68	0.012951933
SVMP	1054.54	0.134326631
SVSP	4.74	6.04E-04
ThreeFTXs	777345.6	99.01778539
Waprin	16.36	0.002083926
