# Supplementary material for: Evolution of Three-Finger Toxin Genes in Neotropical Colubrine Snakes (Colubridae)
Source: Toxins (Basel). 2023 Aug 25;15(9):523. doi: 10.3390/toxins15090523 (PMC10534312; doi:10.3390/toxins15090523)
Supplement: Supplementary file 1 [file toxins-15-00523-s001.zip › Table S9_Rhbo3018ToxinTotals.csv]

geneFamily	total_TPM	percent_TPM
CRISP	5658.63	1.456373911
KUNITZ	4.97	0.00127914
Other	3836.41	0.987385186
PLA2	4622.35	1.189664273
PLB	233.83	0.060181336
SVMP	2488.14	0.640378004
SVSP	30.8	0.007927063
ThreeFTXs	369993.62	95.22606272
Waprin	1673.64	0.430748367
